# Supplementary material for: Targeted DNA Sequencing of Cutaneous Melanoma Identifies Prognostic and Predictive Alterations
Source: Cancers (Basel). 2024 Mar 29;16(7):1347. doi: 10.3390/cancers16071347 (PMC11011039; doi:10.3390/cancers16071347)
Supplement: Supplementary file 1 [file cancers-16-01347-s001.zip]

Archive with 2 entries (2 files):
- cancers-2874995-supplementary.xlsx
- Supplementary.pdf
