# Supplementary material for: Targeted DNA Sequencing of Cutaneous Melanoma Identifies Prognostic and Predictive Alterations
Source: Cancers (Basel). 2024 Mar 29;16(7):1347. doi: 10.3390/cancers16071347 (PMC11011039; doi:10.3390/cancers16071347)
Supplement: Supplementary file 1 [file cancers-16-01347-s001.zip › cancers-2874995-supplementary.xlsx]

## Sheet: TableS1
Supplementary Table 1. Compiled variant list from the UCSF500 assay, a CLIA certified, capture based targeted DNA sequencing assay of 529 cancer-associated genes.
CCGL (can change to case number before final submission)	Driver	Gene	Variant
CCGL-04004	BRAF	ARID1A	ARID1A p.Q379*
CCGL-04004	BRAF	BRAF	BRAF p.V600K
CCGL-04004	BRAF	FAT1	FAT1 p.R2597*
CCGL-04004	BRAF	KMT2B	KMT2B p.Q124*
CCGL-04004	BRAF	MUTYH	MUTYH c.1187G>A, p.G396D	Germline
CCGL-04004	BRAF	RAC1	RAC1 p.P29S
CCGL-04004	BRAF	TERT	TERT c.-146C>T
CCGL-04970	BRAF	ARID2	ARID2 p.K228*
CCGL-04970	BRAF	BRAF	BRAF p.G466E
CCGL-04970	BRAF	CDKN2A,CDKN2B	CDKN2A,CDKN2B deep deletion
CCGL-04970	BRAF	ERBB2	ERBB2 p.S310F
CCGL-04970	BRAF	RASA2	RASA2 p.R310*
CCGL-04970	BRAF	SDHD	SDHD c.-109C>T
CCGL-04970	BRAF	SPRED1	SPRED1 p.L423*
CCGL-04970	BRAF	TERT	TERT c.-146C>T
CCGL-04970	BRAF	TP53	TP53 p.P152L
CCGL-04985	BRAF	AGK,BRAF	AGK-BRAF fusion
CCGL-04985	BRAF	TP53	TP53 deep deletion
CCGL-05048	BRAF	BRAF	BRAF p.V600E
CCGL-05048	BRAF	CDKN2A,CDKN2B	CDKN2A,CDKN2B deep deletion
CCGL-05048	BRAF	TERT	TERT c.-146C>T
CCGL-05457	BRAF	BRAF	BRAF p.V600E
CCGL-05457	BRAF	NFKBIE	NFKBIE p.G34E
CCGL-05457	BRAF	PTEN	PTEN p.D24V
CCGL-05457	BRAF	TERT	TERT c.-146C>T
CCGL-05733	BRAF	BRAF	BRAF p.V600E
CCGL-05733	BRAF	CDKN2A,CDKN2B	CDKN2A,CDKN2B homozygous/biallelic deletion
CCGL-05733	BRAF	SDHD	SDHD c.-109C>T
CCGL-05733	BRAF	TERT	TERT c.-124C>T
CCGL-06047	BRAF	BRAF	BRAF p.V600E
CCGL-06047	BRAF	CRKL	CRKL amplification
CCGL-06047	BRAF	TP53	TP53 p.H179Y
CCGL-06087	BRAF	BRAF	BRAF p.V600E
CCGL-06087	BRAF	CDKN2A	CDKN2A deep deletion
CCGL-06087	BRAF	TERT	TERT c.-146C>T
CCGL-06087	BRAF	TP53	TP53 p.N247fs
CCGL-06087	BRAF	TSC1	TSC1 p.Q527*
CCGL-06206	BRAF	BRAF	BRAF p.V600E
CCGL-06206	BRAF	CDKN2A,CDKN2B	CDKN2A,CDKN2B deep deletion
CCGL-06206	BRAF	CHEK2	CHEK2 p.K373E
CCGL-06206	BRAF	EPHA3	EPHA3 p.R136*
CCGL-06206	BRAF	ERBB4	ERBB4 p.R544W
CCGL-06206	BRAF	FBXW7	FBXW7 c.584+2T>G
CCGL-06206	BRAF	SPEN	SPEN p.W1467*
CCGL-06206	BRAF	TERT	TERT c.-146C>T
CCGL-06306	BRAF	BRAF	BRAF p.V600E
CCGL-06306	BRAF	FBXW7	FBXW7 p.R505C
CCGL-06306	BRAF	RAC1	RAC1 p.P29T
CCGL-06306	BRAF	TERT	TERT c.-57A>C
CCGL-06345	BRAF	AKT1	AKT1 p.E17K
CCGL-06345	BRAF	BRAF	BRAF p.F247V
CCGL-06345	BRAF	BRAF	BRAF p.V600K
CCGL-06345	BRAF	DDX3X	DDX3X c.1769+2T>G
CCGL-06345	BRAF	DNMT3A	DNMT3A p.E469*
CCGL-06345	BRAF	MAP2K1	MAP2K1 p.E203K
CCGL-06345	BRAF	MTOR	MTOR p.E1799K
CCGL-06345	BRAF	PREX2	PREX2 p.H1404Y
CCGL-06345	BRAF	TERT	TERT c.-146C>T
CCGL-06345	BRAF	WT1	WT1 p.Q366*
CCGL-06773	BRAF	ARID2	ARID2 p.Q1482*
CCGL-06773	BRAF	ARID2	ARID2 p.Q492*
CCGL-06773	BRAF	BRAF	BRAF p.V600K
CCGL-06773	BRAF	PARK2	PARK2 p.Q34fs
CCGL-06773	BRAF	TERT	TERT c.-124C>T
CCGL-06807	BRAF	BRAF	BRAF p.V600E
CCGL-06807	BRAF	TERT	TERT c.-124C>T
CCGL-06951	BRAF	AKT3	AKT3 p.E17K
CCGL-06951	BRAF	BRAF	BRAF p.V600E
CCGL-06951	BRAF	KMT2A	KMT2A c.4087-1_4087delGGinsAA
CCGL-06951	BRAF	SETD2	SETD2 p.E1462*
CCGL-06951	BRAF	TERT	TERT c.-146C>T
CCGL-07275	BRAF	ATR	ATR p.E308*
CCGL-07275	BRAF	BRAF	BRAF p.V600E
CCGL-07275	BRAF	CHD2	CHD2 p.E133*
CCGL-07275	BRAF	CHEK2	CHEK2 p.T367fs
CCGL-07275	BRAF	KIT	KIT p.V559G
CCGL-07275	BRAF	TERT	TERT c.-146C>T
CCGL-07275	BRAF	TP53	TP53 p.G266E
CCGL-07333	BRAF	BRAF	BRAF p.V600E
CCGL-07333	BRAF	NF2	NF2 p.R262*
CCGL-07333	BRAF	TERT	TERT c.-146C>T
CCGL-07512	BRAF	ARID1B	ARID1B p.H2218_E2219delinsQ*
CCGL-07512	BRAF	BRAF	BRAF p.V600E
CCGL-07512	BRAF	PTEN	PTEN p.P38S
CCGL-07512	BRAF	TERT	TERT c.-124C>T
CCGL-07512	BRAF	TP53	TP53 p.Q136*
CCGL-08028	BRAF	BRAF	BRAF p.V600E
CCGL-08028	BRAF	CASP8	CASP8 p.W110*
CCGL-08028	BRAF	PRKAR1A	PRKAR1A c.974-25_974-3del
CCGL-08028	BRAF	TP53	TP53 p.R280K
CCGL-08163	BRAF	BRAF	BRAF p.V600E
CCGL-08163	BRAF	CDKN2A,CDKN2B	CDKN2A,CDKN2B homozygous/biallelic deletion
CCGL-08163	BRAF	TERT	TERT c.-146C>T
CCGL-08254	BRAF	BRAF	BRAF gene rearrangement
CCGL-08254	BRAF	CDKN2A,CDKN2B	CDKN2A,CDKN2B deep deletion
CCGL-08254	BRAF	DNMT3A	DNMT3A p.E616fs (c.1848delA, p.E616fs)
CCGL-08254	BRAF	GNA11	GNA11 p.R183C
CCGL-08254	BRAF	PIK3R2	PIK3R2 p.G373R
CCGL-08254	BRAF	PTEN	PTEN p.C136*
CCGL-08254	BRAF	TERT	TERT c.-101C>T
CCGL-08254	BRAF	TERT	TERT c.-124C>T
CCGL-08254	BRAF	TOP2A	TOP2A p.Q789*
CCGL-08390	BRAF	BRAF	BRAF p.G464E
CCGL-08390	BRAF	DICER1	DICER1 p.R187*
CCGL-08390	BRAF	KMT2B	KMT2B p.R142*
CCGL-08390	BRAF	LZTR1	LZTR1 p.N578fs
CCGL-08390	BRAF	LZTR1	LZTR1 p.Q420*
CCGL-08390	BRAF	NFKBIE	NFKBIE p.G34E
CCGL-08390	BRAF	PBRM1	PBRM1 p.Y84fs
CCGL-08390	BRAF	PREX2	PREX2 p.R297C
CCGL-08390	BRAF	PTPN11	PTPN11 p.T468M
CCGL-08390	BRAF	PTPRT	PTPRT p.R1018Q
CCGL-08390	BRAF	RASA2	RASA2 p.Q265*
CCGL-08390	BRAF	TERT	TERT c.-146C>T
CCGL-08390	BRAF	TP53	TP53 p.S241F
CCGL-08474	BRAF	BRAF	BRAF p.V600E
CCGL-08474	BRAF	PARK2	PARK2 p.R275W
CCGL-08474	BRAF	SETD2	SETD2 p.R1322*
CCGL-08474	BRAF	TERT	TERT c.-146C>T
CCGL-08474	BRAF	TP53	TP53 p.P152L
CCGL-08474	BRAF	TSC1	TSC1 p.R245*
CCGL-08538	BRAF	ARID2	ARID2 p.R314C
CCGL-08538	BRAF	BRAF	BRAF p.V600E
CCGL-08538	BRAF	MITF	MITF amplification
CCGL-08538	BRAF	PTEN	PTEN c.802-1_802delGGinsAA
CCGL-08538	BRAF	TERT	TERT c.-124C>T
CCGL-08538	BRAF	TP53	TP53 p.P98S
CCGL-08825	BRAF	BRAF	BRAF p.V600E
CCGL-08825	BRAF	CDKN2A,CDKN2B	CDKN2A, CDKN2B deep deletion
CCGL-08825	BRAF	CTNNB1	CTNNB1 p.W383G
CCGL-08825	BRAF	IDH1	IDH1 p.R132C
CCGL-08825	BRAF	KDR	KDR p.R1032Q
CCGL-08825	BRAF	KDR	KDR p.R1229Q
CCGL-08825	BRAF	MAP2K1	MAP2K1 p.P124S
CCGL-08825	BRAF	MCL1	MCL1 amplification
CCGL-08825	BRAF	TERT	TERT c.-146C>T
CCGL-08898	BRAF	BRAF	BRAF p.V600E
CCGL-08898	BRAF	CDKN2A	CDKN2A p.R80*
CCGL-08898	BRAF	TERT	TERT amplification
CCGL-09391	BRAF	BRAF	BRAF p.V600E
CCGL-09391	BRAF	CDKN2B,CDKN2A	CDKN2B, CDKN2A deep deletion
CCGL-09391	BRAF	PTEN	PTEN p.Q245fs
CCGL-09391	BRAF	TERT	TERT c.-124C>T
CCGL-09452	BRAF	BRAF	BRAF p.V600E
CCGL-09452	BRAF	CDK4	Segmental amplification at 12q13 including CDK4
CCGL-09452	BRAF	MDM2,FRS2	Segmental amplification at 12q15 including MDM2 and FRS2
CCGL-09547	BRAF	BRAF	BRAF p.V600E
CCGL-09547	BRAF	CDK12	CDK12 p.G243fs
CCGL-09547	BRAF	CDKN2A	CDKN2A p.M52fs
CCGL-09547	BRAF	DICER1	DICER1 c.5528-1G>A
CCGL-09547	BRAF	TERT	TERT c.-146C>T
CCGL-09593	BRAF	BRAF	BRAF p.V600E
CCGL-09593	BRAF	CDKN2B,CDKN2A	CDKN2B,CDKN2A deep deletion
CCGL-09593	BRAF	TERT	TERT c.-124C>T
CCGL-09859	BRAF	BRAF	BRAF p.V600K
CCGL-09859	BRAF	PPP6C	PPP6C p.R301C
CCGL-09859	BRAF	TERT	TERT c.-125_-124delCCinsTT
CCGL-10186	BRAF	BRAF	BRAF p.V600E
CCGL-10186	BRAF	KMT2B	KMT2B p.Q90*
CCGL-10186	BRAF	MAP2K1	MAP2K1 p.P124S
CCGL-10186	BRAF	TERT	TERT c.-124C>T
CCGL-10186	BRAF	TP53	TP53 p.V272M
CCGL-10219	BRAF	AMER1	AMER1 p.R531*
CCGL-10219	BRAF	BRAF	BRAF p.V600E
CCGL-10219	BRAF	CDKN2A	CDKN2A p.W110delins*
CCGL-10219	BRAF	PTEN	PTEN homozygous/biallelic deletion
CCGL-10219	BRAF	PTPRT	PTPRT p.S647L
CCGL-10219	BRAF	TERT	TERT c.-146C>T
CCGL-10561	BRAF	BRAF	BRAF p.V600E
CCGL-10561	BRAF	CDKN2A	CDKN2A deep deletion
CCGL-10561	BRAF	TERT	TERT c.-124C>T
CCGL-10640	BRAF	BRAF	BRAF p.V600K
CCGL-10640	BRAF	DDX3X	DDX3X p.Y576*
CCGL-10640	BRAF	FBXW7	FBXW7 c.727-1G>A
CCGL-10640	BRAF	PTEN	PTEN p.V166fs
CCGL-10640	BRAF	TERT	TERT c.-125_-124delCCinsTT
CCGL-10640	BRAF	TP53	TP53 p.S241F
CCGL-10689	BRAF	BRAF	BRAF p.V600E
CCGL-10857	BRAF	BRAF	BRAF p.V600E
CCGL-10857	BRAF	CDKN2A	CDKN2A p.P114H
CCGL-10857	BRAF	DCC	DCC c.1723-1G>A
CCGL-10857	BRAF	TERT	TERT c.-139_-138delCCinsTT
CCGL-10868	BRAF	BRAF	BRAF p.V600E
CCGL-10868	BRAF	DCC	DCC p.Q378*
CCGL-10868	BRAF	TERT	TERT c.-57A>C
CCGL-10883	BRAF	BRAF	BRAF p.V600E
CCGL-10883	BRAF	CDKN2A	CDKN2A p.A17_R22del
CCGL-10883	BRAF	PTEN	PTEN p.R335*
CCGL-10883	BRAF	TERT	TERT c.-146C>T
CCGL-10951	BRAF	ARID2	ARID2 c.637+1G>A
CCGL-10951	BRAF	BRAF	BRAF p.V600E
CCGL-10951	BRAF	NSD1	NSD1 p.M1?
CCGL-10951	BRAF	SLIT2	SLIT2 c.2418-1G>A
CCGL-10951	BRAF	TERT	TERT c.-146C>T
CCGL-10979	BRAF	BRAF	BRAF p.K601N
CCGL-10979	BRAF	DDX3X	DDX3X p.D354Y
CCGL-10979	BRAF	LRP1B	LRP1B c.11009-1G>A
CCGL-10979	BRAF	LRP1B	LRP1B p.W680*
CCGL-10979	BRAF	MAP2K1	MAP2K1 p.F53C
CCGL-10979	BRAF	PTPRB	PTPRB p.W2059*
CCGL-10979	BRAF	TERT	TERT c.-125_-124delCCinsTT
CCGL-10979	BRAF	TP53	TP53 p.R175G
CCGL-11155	BRAF	BRAF	BRAF p.V600E
CCGL-11155	BRAF	CDKN2A	CDKN2A homozygous deletion
CCGL-11155	BRAF	TERT	TERT promoter rearrangement
CCGL-11273	BRAF	BRAF	BRAF p.V600E
CCGL-11273	BRAF	GRIN2A	GRIN2A p.W1014*
CCGL-11273	BRAF	KLF4	KLF4 amplification
CCGL-11273	BRAF	TEK	TEK p.W1029*
CCGL-11273	BRAF	TERT	TERT c.-124C>T
CCGL-11316	BRAF	AGK,BRAF	AGK-BRAF rearrangement
CCGL-11316	BRAF	TERT	TERT c.-124C>T
CCGL-11455	BRAF	BRAF	BRAF p.V600E
CCGL-11455	BRAF	TERT	TERT c.-124C>T
CCGL-11466	BRAF	BRAF	BRAF p.V600E
CCGL-11466	BRAF	GRIN2A	GRIN2A p.W634*
CCGL-11466	BRAF	TERT	TERT c.-124C>T
CCGL-11466	BRAF	TP53	TP53 p.E286K
CCGL-11635	BRAF	ARID1A	ARID1A p.R1721*
CCGL-11635	BRAF	BRAF	BRAF p.V600E
CCGL-11635	BRAF	EZH2	EZH2 p.Y646F
CCGL-11635	BRAF	TERT	TERT c.-146C>T
CCGL-1171	BRAF	BRAF	BRAF p.V600E
CCGL-1171	BRAF	CDKN2A,CDKN2B	CDKN2A,CDKN2B deep deletion
CCGL-1171	BRAF	PREX2	PREX2 p.Q1430*
CCGL-1171	BRAF	TERT	TERT c.-146C>T
CCGL-15066	BRAF	BRAF	BRAF p.V600E
CCGL-15066	BRAF	CDKN2A,CDKN2B	CDKN2A,CDKN2B homozygous deletion
CCGL-15066	BRAF	MRE11A	MRE11A p.S584*
CCGL-15066	BRAF	PTEN	PTEN homozygous deletion
CCGL-15066	BRAF	SPTA1	SPTA1 p.Q427*
CCGL-15066	BRAF	TERT	TERT c.-146C>T
CCGL-1553	BRAF	ARID2	ARID2 p.K1533*
CCGL-1553	BRAF	BRAF	BRAF p.V600K
CCGL-1553	BRAF	TERT	TERT c.-124C>T
CCGL-15886	BRAF	BRAF	BRAF p.V600E
CCGL-15886	BRAF	KRAS	KRAS p.G12C
CCGL-15886	BRAF	PIK3R1	PIK3R1 p.D464_Y467del
CCGL-15886	BRAF	PTEN	PTEN p.Y177*
CCGL-15886	BRAF	RAF1,DNAH12	DNAH12-RAF1 rearrangement
CCGL-16699	BRAF	BRAF	BRAF p.V600E
CCGL-16817	BRAF	BRAF	BRAF p.V600E
CCGL-16817	BRAF	SNCAIP	SNCAIP p.E627K
CCGL-16817	BRAF	TERT	TERT c.-146C>T
CCGL-1728	BRAF	BRAF	BRAF p.V600E
CCGL-1728	BRAF	CDKN2A	CDKN2A c.457+1G>A
CCGL-1728	BRAF	NFKBIE	NFKBIE p.G34E
CCGL-1728	BRAF	TERT	TERT c.-124C>T
CCGL-1728	BRAF	TP53	TP53 p.P250L
CCGL-17607	BRAF	BRAF	BRAF p.V600E
CCGL-17607	BRAF	CDK4	CDK4 p.R24L
CCGL-17607	BRAF	TERT	TERT c.-146C>T
CCGL-18135	BRAF	BRAF	BRAF p.V600E
CCGL-18135	BRAF	DICER1	DICER1 c.5365-1G>C
CCGL-18135	BRAF	PPP6C	PPP6C homozygous/biallelic deletion
CCGL-18135	BRAF	RB1	RB1 p.Q257*
CCGL-18135	BRAF	TERT	TERT c.-57A>C
CCGL-18411	BRAF	ABCB11	ABCB11 p.R948C
CCGL-18411	BRAF	BRAF	BRAF p.V600K
CCGL-18411	BRAF	CCND2	CCND2 p.R22*
CCGL-18411	BRAF	CDKN2A	CDKN2A p.P81L
CCGL-18411	BRAF	CDKN2A	CDKN2A p.Q50*
CCGL-18411	BRAF	ERBB4	ERBB4 p.E452K
CCGL-18411	BRAF	FBXW7	FBXW7 p.R465C
CCGL-18411	BRAF	HIST1H3B	HIST1H3B p.K37I
CCGL-18411	BRAF	KMT2B	KMT2B p.P272fs
CCGL-18411	BRAF	KMT2B	KMT2B p.G273fs
CCGL-18411	BRAF	LRP1B	LRP1B p.G2022*
CCGL-18411	BRAF	LRP1B	LRP1B p.W1104*
CCGL-18411	BRAF	MAP3K1	MAP3K1 p.Q745*
CCGL-18411	BRAF	RAC1	RAC1 p.P29S
CCGL-18411	BRAF	RB1	RB1 p.R579*
CCGL-18411	BRAF	TERT	TERT c.-101C>T
CCGL-18411	BRAF	TERT	TERT c.-146C>T
CCGL-18411	BRAF	TP53	TP53 p.R342*
CCGL-18514	BRAF	BRAF	BRAF p.V600E
CCGL-18514	BRAF	FBXW7	FBXW7 p.R505C
CCGL-18514	BRAF	RAC1	RAC1 p.P29T
CCGL-18514	BRAF	TERT	TERT c.-57A>C
CCGL-18631	BRAF	BRAF	BRAF p.V600E
CCGL-18631	BRAF	CDKN2A,CDKN2B	CDKN2A,CDKN2B homozygous deletion
CCGL-18631	BRAF	EPHA3	EPHA3 p.W368*
CCGL-18631	BRAF	GRIN2A	GRIN2A p.Q1255*
CCGL-18631	BRAF	PTEN	PTEN p.P38L
CCGL-18631	BRAF	PTPRT	PTPRT p.L695F
CCGL-18631	BRAF	SPRED1	SPRED1 p.G350fs
CCGL-18631	BRAF	TERT	TERT c.-146C>T
CCGL-19390	BRAF	BRAF	BRAF p.V600E
CCGL-19390	BRAF	CDKN2A	CDKN2A p.P11_S12insAAGSSMEP
CCGL-19390	BRAF	TERT	TERT c.-57A>C
CCGL-19664	BRAF	BRAF	BRAF p.V600E
CCGL-19664	BRAF	ERBB4	ERBB4 p.G1217E
CCGL-19664	BRAF	PTEN	PTEN c.802-1G>T
CCGL-19664	BRAF	TERT	TERT c.-146C>T
CCGL-19893	BRAF	BRAF	BRAF p.V600E
CCGL-19893	BRAF	CDKN2A	CDKN2A p.E88K
CCGL-19893	BRAF	KMT2B	KMT2B p.R965*
CCGL-19893	BRAF	TERT	TERT c.-146C>T
CCGL-20211	BRAF	BRAF	BRAF p.V600K
CCGL-20211	BRAF	CDKN2A	CDKN2A exon 3 inversion
CCGL-20211	BRAF	MITF	MITF amplification
CCGL-20211	BRAF	PIK3R1	PIK3R1 3' intragenic deletion
CCGL-20211	BRAF	TERT	TERT c.-124C>T
CCGL-20701	BRAF	ATF7,BRAF	ATF7-BRAF fusion
CCGL-20736	BRAF	BRAF	BRAF p.V600E
CCGL-20736	BRAF	TSC2	TSC2 p.R1044K
CCGL-23431	BRAF	BRAF	BRAF p.V600E
CCGL-23431	BRAF	CDKN2A	CDKN2A deletion
CCGL-23716	BRAF	ASXL2	ASXL2 p.Q1063*
CCGL-23716	BRAF	BAP1	BAP1 p.Q684*
CCGL-23716	BRAF	BRAF	BRAF p.V600E
CCGL-23716	BRAF	SF3B1	SF3B1 p.E902K
CCGL-23716	BRAF	TET2	TET2 p.Y1649fs (c.4944delC, p.Y1649fs)
CCGL-24097	BRAF	BRAF	BRAF p.V600E
CCGL-24097	BRAF	FGF19,FGF3,CCND1,FGF4	Segmental amplification at 11q13 including CCND1,FGF19,FGF4,and FGF3
CCGL-2645	BRAF	BRAF	BRAF p.V600E
CCGL-2645	BRAF	CDKN2A,CDKN2B	CDKN2A, CDKN2B homozygous deletion
CCGL-2645	BRAF	PIK3CA	PIK3CA p.V344G
CCGL-2645	BRAF	PTEN	PTEN homozygous deletion
CCGL-2649	BRAF	BRAF	BRAF p.V600E
CCGL-2649	BRAF	BRCA2	BRCA2 p.E790K
CCGL-2649	BRAF	RAD50	RAD50 c.2165dupA, p.E723fs	Germline
CCGL-2649	BRAF	SETD2	SETD2 p.Q1352*
CCGL-3239	BRAF	PAK1,GAB2	PAK1/GAB2 amplification
CCGL-3756	BRAF	ARID2	ARID2 p.S297F
CCGL-3756	BRAF	BRAF	BRAF p.G469V
CCGL-3756	BRAF	FAT1	FAT1 p.R1096*
CCGL-3756	BRAF	GRM3	GRM3 p.G18E
CCGL-3756	BRAF	KMT2A	KMT2A p.Q805*
CCGL-3756	BRAF	NFKBIE	NFKBIE p.G34E
CCGL-3756	BRAF	TERT	TERT c.-146C>T
CCGL-3756	BRAF	TP53	TP53 p.V172I
CCGL-742	BRAF	BRAF	BRAF p.V600E (c.1799T>A)
CCGL-742	BRAF	CDKN2A	CDKN2A c.151-1G>A (splice site), homozygous
CCGL-742	BRAF	CDKN2B	CDKN2B p.D86N (c.256G>A)	Germline
CCGL-742	BRAF	TERT	TERT upstream chr5: g.1,295,250G>A, g.1,295,254G>A (in cis)
CCGL-742	BRAF	TP53	TP53 p.P278L (c.833C>T), hemizygous
CCGL-795	BRAF	APC	APC p.R564*
CCGL-795	BRAF	ARID1B	ARID1B p.P1444L
CCGL-795	BRAF	BRAF	BRAF p.E586K
CCGL-795	BRAF	BRAF	BRAF p.G469A
CCGL-795	BRAF	FGF19,FGF3,CCND1,FGF4	CCND1, FGF3/4/19 amplification
CCGL-795	BRAF	GAB2	GAB2 amplification
CCGL-795	BRAF	PTPRD	PTPRD p.R174C
CCGL-802	BRAF	ARID2	ARID2 p.Q871*
CCGL-802	BRAF	BRAF	BRAF p.V600R
CCGL-802	BRAF	CHD1	CHD1 p.Q1681*
CCGL-802	BRAF	GSK3B	GSK3B p.K297*
CCGL-802	BRAF	TERT	TERT c.-146C>T
CCGL-829	BRAF	BRAF	BRAF p.V600R
CCGL-829	BRAF	CDKN2A,CDKN2B	CDKN2A/B deep deletion
CCGL-829	BRAF	PTEN	PTEN deep deletion
CCGL-829	BRAF	TERT	TERT c.-146C>T
CCGL-842	BRAF	BRAF	BRAF p.V600E
CCGL-842	BRAF	CDKN2A,CDKN2B	CDKN2A/B homozygous deletion
CCGL-845	BRAF	ATRX	ATRX c.3944-2A>G
CCGL-845	BRAF	BRAF	BRAF p.V600E
CCGL-845	BRAF	GNA11	GNA11 p.Q209L
CCGL-845	BRAF	TERT	TERT c.-139_-138delCCinsTT
CCGL-877	BRAF	AGK,BRAF	AGK-BRAF in-frame fusion
CCGL-877	BRAF	MYC	MYC amplification
CCGL-877	BRAF	RB1	RB1 p.W78delins*
CCGL-877	BRAF	TERT	TERT c.-146C>T
CCGL-877	BRAF	TP53	TP53 c.94_96+31del
CCGL-987	BRAF	BRAF	BRAF p.V600E
CCGL-987	BRAF	CDKN2A	CDKN2A p.W110*
CCGL-987	BRAF	FBXW7	FBXW7 deep deletion
CCGL-987	BRAF	PTPRD	PTPRD deep deletion
CCGL-987	BRAF	PTPRT	PTPRT p.W691*
CCGL-987	BRAF	TERT	TERT c.-124C>T
CCGL-04104	NRAS	BRCA1	BRCA1 c.5558dupA, p.Y1853*	Germline
CCGL-04104	NRAS	CDK4	CDK4 amplification
CCGL-04104	NRAS	NRAS	NRAS p.Q61R
CCGL-04271	NRAS	ARID2	ARID2 p.Q916*
CCGL-04271	NRAS	IDH1	IDH1 p.R132C
CCGL-04271	NRAS	NRAS	NRAS p.Q61K
CCGL-04271	NRAS	STAG2	STAG2 p.I910fs
CCGL-04271	NRAS	TERT	TERT c.-146C>T
CCGL-04271	NRAS	TOP2A,WRN	reciprocal translocation between TOP2A and WRN
CCGL-04271	NRAS	TP53	TP53 p.V122fs
CCGL-04313	NRAS	CDKN2A,CDKN2B	CDKN2A/B
CCGL-04313	NRAS	MITF	MITF amplification
CCGL-04313	NRAS	NRAS	NRAS p.Q61K
CCGL-04313	NRAS	SMARCA2	SMARCA2 p.A1265fs
CCGL-04313	NRAS	TERT	TERT c.-124C>T
CCGL-04418	NRAS	CDKN2A,CDKN2B	CDKN2A/B deep deletion
CCGL-04418	NRAS	NRAS	NRAS p.Q61K
CCGL-04418	NRAS	TERT	TERT c.-146C>T
CCGL-04470	NRAS	CDKN2A,CDKN2B	CDKN2A/B deep deletion
CCGL-04470	NRAS	DDX3X	DDX3X p.R528C
CCGL-04470	NRAS	NRAS	NRAS p.T50I
CCGL-04470	NRAS	PPP6C	PPP6C p.R301C
CCGL-04470	NRAS	TERT	TERT c.-124C>T
CCGL-04589	NRAS	ARID2	ARID2 p.G964*
CCGL-04589	NRAS	CHEK2	CHEK2 p.S428F (c.1283C>T, p.S428F)	Germline
CCGL-04589	NRAS	NRAS	NRAS p.G13R
CCGL-04589	NRAS	TERT	TERT c.-146C>T
CCGL-04686	NRAS	FGF19,FGF3,CCND1,FGF4	CCND1, FGF3/4/19 amplification
CCGL-04686	NRAS	GAB2	GAB2 amplification
CCGL-04686	NRAS	MITF	MITF amplification
CCGL-04686	NRAS	NRAS	NRAS p.Q61K
CCGL-04686	NRAS	TERT	TERT c.-139_-138delCCinsTT
CCGL-04747	NRAS	CDKN2A	CDKN2A p.V59fs
CCGL-04747	NRAS	NRAS	NRAS p.Q61K
CCGL-04747	NRAS	TERT	TERT c.-124C>T
CCGL-04767	NRAS	NRAS	NRAS p.Q61K
CCGL-04767	NRAS	TERT	TERT c.-139_-138delCCinsTT
CCGL-04767	NRAS	TP53	TP53 p.R248Q
CCGL-04900	NRAS	FGF19,FGF3,CCND1,FGF4	CCND1,FGF19,FGF4,FGF3 amplification
CCGL-04900	NRAS	NRAS	NRAS p.Q61R
CCGL-04900	NRAS	TERT	TERT c.-146C>T
CCGL-04900	NRAS	TP53	TP53 c.559+1G>A
CCGL-05031	NRAS	ATM	ATM p.S2855_V2856delinsRI
CCGL-05031	NRAS	CDKN2A	CDKN2A deep deletion
CCGL-05031	NRAS	FGF3,CCND1,EMSY,GAB2,FGF19,PAK1,FGF4	CCND1, FGF19, FGF4, FGF3, EMSY, PAK1, GAB2 amplification
CCGL-05031	NRAS	NRAS	NRAS p.Q61R
CCGL-05031	NRAS	TERT	TERT c.-146C>T
CCGL-05031	NRAS	YAP1	YAP1 amplification
CCGL-05052	NRAS	CDKN2A,CDKN2B	CDKN2A,CDKN2B deep deletion
CCGL-05052	NRAS	DNMT3A	DNMT3A p.L723fs (c.2166_2170delCCTCT, p.L723fs)
CCGL-05052	NRAS	NRAS	NRAS p.Q61L
CCGL-05052	NRAS	TERT	TERT c.-146C>T
CCGL-05094	NRAS	CDKN2A,CDKN2B	CDKN2A,CDKN2B deep deletion
CCGL-05094	NRAS	NRAS	NRAS p.G12A
CCGL-05094	NRAS	NRAS	NRAS p.G12A amplification
CCGL-05094	NRAS	SPRED1	SPRED1 p.R247*
CCGL-05094	NRAS	TERT	TERT amplification
CCGL-05203	NRAS	DDX3X	DDX3X p.I214fs
CCGL-05203	NRAS	EMSY,PAK1,GAB2	EMSY,PAK1,GAB2 amplification
CCGL-05203	NRAS	NRAS	NRAS p.Q61K
CCGL-05203	NRAS	TERT	TERT c.-125_-124delCCinsTT
CCGL-06010	NRAS	CASR	CASR p.R227*
CCGL-06010	NRAS	CDKN1B	CDKN1B p.H48fs
CCGL-06010	NRAS	CHD5	CHD5 p.E454*
CCGL-06010	NRAS	FAT1	FAT1 p.K1620*
CCGL-06010	NRAS	KMT2D	KMT2D p.V5482fs
CCGL-06010	NRAS	KNSTRN	KNSTRN p.S24F
CCGL-06010	NRAS	NRAS	NRAS p.Q61R
CCGL-06010	NRAS	RB1	RB1 c.264+5_264+6delGGinsAA
CCGL-06010	NRAS	TERT	TERT c.-146C>T
CCGL-06010	NRAS	TP53	TP53 p.R248W
CCGL-06010	NRAS	TRAF3	TRAF3 p.K42fs
CCGL-06179	NRAS	CDKN2A	CDKN2A p.R80*
CCGL-06179	NRAS	NFKBIE	NFKBIE p.G34E
CCGL-06179	NRAS	NRAS	NRAS p.Q61R
CCGL-06179	NRAS	TERT	TERT c.-124C>T
CCGL-06179	NRAS	TET2	TET2 p.Y1631fs
CCGL-06400	NRAS	ATM	ATM p.R248fs (c.741dupT, p.R248fs)	Germline
CCGL-06400	NRAS	MYC	MYC amplification
CCGL-06400	NRAS	NRAS	NRAS p.Q61K
CCGL-06400	NRAS	TERT	TERT c.-124C>T
CCGL-06578	NRAS	BAP1	BAP1 p.W5*
CCGL-06578	NRAS	MITF	MITF amplification
CCGL-06578	NRAS	NRAS	NRAS p.Q61R
CCGL-06967	NRAS	CDKN2A	CDKN2A p.R80*
CCGL-06967	NRAS	MUTYH	MUTYH p.Y179C
CCGL-06967	NRAS	NRAS	NRAS p.Q61H
CCGL-06967	NRAS	PPP6C	PPP6C p.R301C
CCGL-06967	NRAS	TERT	TERT c.-146C>T
CCGL-07135	NRAS	NRAS	NRAS p.Q61K
CCGL-07135	NRAS	TERT	TERT c.-146C>T
CCGL-07216	NRAS	ATRX	ATRX p.R2131*
CCGL-07216	NRAS	NRAS	NRAS p.Q61H
CCGL-07216	NRAS	PREX2	PREX2 p.H1404Y
CCGL-07216	NRAS	PTPRB	PTPRB p.P1080S
CCGL-07216	NRAS	PTPRB	PTPRB p.P1479S
CCGL-07216	NRAS	PTPRB	PTPRB p.S439F
CCGL-07216	NRAS	PTPRD	PTPRD p.Q854*
CCGL-07216	NRAS	PTPRT	PTPRT p.W230_N231delinsLD
CCGL-07301	NRAS	NRAS	NRAS p.Q61K
CCGL-07301	NRAS	TERT	TERT c.-124C>T
CCGL-07463	NRAS	KMT2B	KMT2B p.P2236fs
CCGL-07463	NRAS	NFKBIE	NFKBIE p.G34E
CCGL-07463	NRAS	NRAS	NRAS p.Q61K
CCGL-07463	NRAS	TERT	TERT c.-124C>T
CCGL-07503	NRAS	FBXW7	FBXW7 p.R658*
CCGL-07503	NRAS	FBXW7	FBXW7 p.R479*
CCGL-07503	NRAS	NRAS	NRAS p.Q61K
CCGL-07503	NRAS	PRKDC	PRKDC p.R2597*
CCGL-07503	NRAS	SPEN	SPEN p.K1227*
CCGL-07503	NRAS	TERT	TERT c.-124C>T
CCGL-07862	NRAS	CDKN2A,CDKN2B	CDKN2A,CDKN2B deep deletion
CCGL-07862	NRAS	EPHA3	EPHA3 p.R728*
CCGL-07862	NRAS	NRAS	NRAS p.Q61L
CCGL-07862	NRAS	TERT	TERT c.-124C>T
CCGL-07862	NRAS	TP53	TP53 p.Q317*
CCGL-07940	NRAS	APC	APC p.E1461*
CCGL-07940	NRAS	NRAS	NRAS p.Q61R
CCGL-07940	NRAS	PRKDC	PRKDC p.W1257*
CCGL-07940	NRAS	SETD2	SETD2 p.Q2239*
CCGL-07940	NRAS	TERT	TERT c.-124C>T
CCGL-08245	NRAS	CTNNB1	CTNNB1 p.I35S
CCGL-08245	NRAS	KMT2B	KMT2B p.Q1418*
CCGL-08245	NRAS	NRAS	NRAS p.Q61R
CCGL-08245	NRAS	PAK1	PAK1 amplification
CCGL-08245	NRAS	PTPRB	PTPRB p.M1?
CCGL-08245	NRAS	RAC1	RAC1 p.P29L
CCGL-08245	NRAS	TERT	TERT c.-146C>T
CCGL-08334	NRAS	CDKN2A,CDKN2B	CDKN2A, CDKN2B deep deletion
CCGL-08334	NRAS	NRAS	NRAS p.Q61R
CCGL-08334	NRAS	PTPRD	PTPRD deep deletion
CCGL-08334	NRAS	TERT	TERT c.-146C>T
CCGL-08334	NRAS	TP53	TP53 deep deletion
CCGL-08434	NRAS	KMT2B	KMT2B p.Q1330*
CCGL-08434	NRAS	NRAS	NRAS p.Q61K
CCGL-08434	NRAS	PBRM1	PBRM1 p.Q153*
CCGL-08434	NRAS	STK11	STK11 c.863-1G>A
CCGL-08434	NRAS	TERT	TERT c.-124C>T
CCGL-08434	NRAS	TET2	TET2 p.R1261C
CCGL-08434	NRAS	TP53	TP53 p.C277F
CCGL-08594	NRAS	CDKN2A,CDKN2B	CDKN2A,CDKN2B deep deletion
CCGL-08594	NRAS	NRAS	NRAS p.Q61R
CCGL-08594	NRAS	TERT	TERT c.-139_-138delCCinsTT
CCGL-08857	NRAS	NRAS	NRAS p.Q61R
CCGL-08857	NRAS	TERT	TERT c.-146C>T
CCGL-08859	NRAS	CDKN2A	CDKN2A p.R80*
CCGL-08859	NRAS	NOTCH3	NOTCH3 p.W2255*
CCGL-08859	NRAS	NRAS	NRAS p.Q61R
CCGL-08859	NRAS	PREX2	PREX2 p.R297C
CCGL-08859	NRAS	RAC1	RAC1 p.P29S
CCGL-08859	NRAS	TERT	TERT c.-146C>T
CCGL-09007	NRAS	CDKN2A,CDKN2B	CDKN2A, CDKN2B deep deletion
CCGL-09007	NRAS	NRAS	NRAS p.G12A
CCGL-09007	NRAS	NRAS,NOTCH2	NRAS, NOTCH2 co-amplification
CCGL-09007	NRAS	RECQL4	RECQL4 c.1131+2T>A
CCGL-09007	NRAS	SPRED1	SPRED1 p.R247*
CCGL-09007	NRAS	TERT	TERT promoter rearrangement
CCGL-09007	NRAS	TERT	TERT amplification
CCGL-09026	NRAS	CDKN2A	CDKN2A p.P114L
CCGL-09026	NRAS	CTNNB1	CTNNB1 p.T41A
CCGL-09026	NRAS	FANCC	FANCC c.456+4A>T
CCGL-09026	NRAS	KMT2B	KMT2B p.P1485fs
CCGL-09026	NRAS	KMT2B	KMT2B p.W1765*
CCGL-09026	NRAS	NRAS	NRAS p.Q61H
CCGL-09026	NRAS	NSD1	NSD1 p.R1778*
CCGL-09026	NRAS	PTPRD	PTPRD p.E406K
CCGL-09026	NRAS	TERT	TERT c.-124C>T
CCGL-09037	NRAS	CDKN2A	CDKN2A p.R80*
CCGL-09037	NRAS	CTNNB1	CTNNB1 p.S45del
CCGL-09037	NRAS	NRAS	NRAS p.Q61K
CCGL-09037	NRAS	SLIT2	SLIT2 p.R493*
CCGL-09037	NRAS	TERT	TERT c.-139_-138delCCinsTT
CCGL-09323	NRAS	CDKN2B,CDKN2A	CDKN2B,CDKN2A deep deletion
CCGL-09323	NRAS	KMT2A	KMT2A p.R442*
CCGL-09323	NRAS	NRAS	NRAS p.Q61R
CCGL-09323	NRAS	TERT	TERT c.-146C>T
CCGL-09325	NRAS	ARID2	ARID2 p.R1769*
CCGL-09325	NRAS	KMT2B	KMT2B p.Q2368*
CCGL-09325	NRAS	NRAS	NRAS p.Q61K
CCGL-09325	NRAS	TERT	TERT c.-146C>T
CCGL-09486	NRAS	CDKN2A	CDKN2A p.R80*
CCGL-09486	NRAS	DDX3X	DDX3X p.Q225*
CCGL-09486	NRAS	KMT2B	KMT2B p.S1861fs
CCGL-09486	NRAS	NRAS	NRAS p.Q61R
CCGL-09486	NRAS	PTEN	PTEN p.R15fs
CCGL-09486	NRAS	TERT	TERT c.-146C>T
CCGL-10020	NRAS	NRAS	NRAS p.Q61R
CCGL-10020	NRAS	PTPRT	PTPRT p.Q1199*
CCGL-10020	NRAS	TERT	TERT c.-139_-138delCCinsTT
CCGL-10353	NRAS	ARID5B	ARID5B p.Y329*
CCGL-10353	NRAS	CDKN2B,CDKN2A	Homozygous/Biallelic deletion in CDKN2B,CDKN2A
CCGL-10353	NRAS	LRP1B	LRP1B p.R4139*
CCGL-10353	NRAS	NRAS	NRAS p.Q61R
CCGL-10353	NRAS	TERT	TERT c.-146C>T
CCGL-10353	NRAS	TP53	TP53 p.F212fs
CCGL-11010	NRAS	ARID1A	ARID1A p.R1989*
CCGL-11010	NRAS	CDKN2A	CDKN2A p.E69*
CCGL-11010	NRAS	FBXW7	FBXW7 p.R658*
CCGL-11010	NRAS	NRAS	NRAS p.Q61K
CCGL-11010	NRAS	TERT	TERT c.-139_-138delCCinsTT
CCGL-11141	NRAS	CDKN2B,CDKN2A	CDKN2B,CDKN2A homozygous/biallelic deletion
CCGL-11141	NRAS	NRAS	NRAS p.Q61K
CCGL-11141	NRAS	TERT	TERT c.-124C>T
CCGL-11180	NRAS	CDKN2A	CDKN2A p.Y44*
CCGL-11180	NRAS	KNSTRN	KNSTRN p.S24F
CCGL-11180	NRAS	NRAS	NRAS p.Q61R
CCGL-11180	NRAS	PTPRT	PTPRT p.L695F
CCGL-11180	NRAS	TERT	TERT c.-124C>T
CCGL-11213	NRAS	NRAS	NRAS p.Q61R
CCGL-11213	NRAS	SNCAIP	SNCAIP p.E627K
CCGL-11235	NRAS	ARID1A	ARID1A p.Q1537*
CCGL-11235	NRAS	CDKN2A	CDKN2A c.458-1G>A
CCGL-11235	NRAS	NRAS	NRAS p.Q61R
CCGL-11235	NRAS	TERT	TERT c.-124C>T
CCGL-11235	NRAS	TP53	TP53 p.H193Y
CCGL-11344	NRAS	CHEK2	CHEK2 c.908+1G>T
CCGL-11344	NRAS	EZH2	EZH2 p.R288* (c.862C>T, p.R288*)
CCGL-11344	NRAS	FGF19,FGF3,CCND1,FGF4	CCND1,FGF19,FGF4,FGF3 amplification
CCGL-11344	NRAS	NRAS	NRAS p.Q61K
CCGL-11344	NRAS	PTEN	PTEN p.A34T
CCGL-11344	NRAS	SPTA1	SPTA1 p.W1935*
CCGL-11344	NRAS	TERT	TERT c.-146C>T
CCGL-11693	NRAS	CDKN2B,CDKN2A	CDKN2B,CDKN2A deep deletion
CCGL-11693	NRAS	NRAS	NRAS p.G13R
CCGL-11693	NRAS	TERT	TERT c.-146C>T
CCGL-12842	NRAS	CTNNB1	CTNNB1 p.I35S
CCGL-12842	NRAS	KMT2B	KMT2B p.Q1418*
CCGL-12842	NRAS	NOTCH2	NOTCH2 p.A1154fs
CCGL-12842	NRAS	NOTCH2	NOTCH2 p.C659fs
CCGL-12842	NRAS	NRAS	NRAS p.Q61R
CCGL-12842	NRAS	PAK1	PAK1 low-level amplification
CCGL-12842	NRAS	PTPRB	PTPRB p.M1?
CCGL-12842	NRAS	RAC1	RAC1 p.P29L
CCGL-12842	NRAS	TERT	TERT c.-146C>T
CCGL-13073	NRAS	ARID2	ARID2 p.K1061*
CCGL-13073	NRAS	BAP1	BAP1 p.T607fs
CCGL-13073	NRAS	CDKN2A	CDKN2A c.457_457+11del
CCGL-13073	NRAS	FAT3	FAT3 p.Q4377*
CCGL-13073	NRAS	NRAS	NRAS p.Q61L
CCGL-13073	NRAS	RASA2	RASA2 p.K671*
CCGL-13073	NRAS	TERT	TERT c.-146C>T
CCGL-1385	NRAS	CDKN2A,CDKN2B	CDKN2A,CDKN2B deep deletion
CCGL-1385	NRAS	NRAS	NRAS p.G13R
CCGL-15086	NRAS	ATR	ATR p.A168fs
CCGL-15086	NRAS	ERBB4	ERBB4 p.R711C
CCGL-15086	NRAS	KMT2C	KMT2C p.Q1865*
CCGL-15086	NRAS	LZTR1	LZTR1 p.L671fs
CCGL-15086	NRAS	NRAS	NRAS p.Q61R
CCGL-15086	NRAS	PPP6C	PPP6C p.R301C
CCGL-15086	NRAS	PTPRB	PTPRB p.W1437*
CCGL-15086	NRAS	TERT	TERT c.-139_-138delCCinsTT
CCGL-15086	NRAS	TP53	TP53 p.R213*
CCGL-15151	NRAS	NRAS	NRAS p.G13C
CCGL-15299	NRAS	DCC	DCC p.R1021*
CCGL-15299	NRAS	NRAS	NRAS p.Q61H
CCGL-15299	NRAS	PTEN	PTEN p.P38S
CCGL-15299	NRAS	PTPRB	PTPRB p.R1950*
CCGL-15299	NRAS	SAMD9L	SAMD9L p.W333*
CCGL-15299	NRAS	TERT	TERT c.-101C>T
CCGL-15299	NRAS	TERT	TERT c.-146C>T
CCGL-15299	NRAS	TP53	TP53 p.S241F
CCGL-15364	NRAS	CDKN2A	CDKN2A p.R58*
CCGL-15364	NRAS	FAT1	FAT1 p.T4422fs
CCGL-15364	NRAS	LRP1B	LRP1B p.G3367*
CCGL-15364	NRAS	NRAS	NRAS p.Q61K
CCGL-15364	NRAS	PIK3CA	PIK3CA p.V344G
CCGL-15364	NRAS	SUFU	SUFU c.1157+1G>A
CCGL-15364	NRAS	TERT	TERT c.-146C>T
CCGL-16032	NRAS	ASXL1	ASXL1 p.G646fs
CCGL-16032	NRAS	CDKN2A	CDKN2A p.R80*
CCGL-16032	NRAS	NOTCH3	NOTCH3 p.W2255*
CCGL-16032	NRAS	NRAS	NRAS p.Q61R
CCGL-16032	NRAS	PREX2	PREX2 p.R297C
CCGL-16032	NRAS	RAC1	RAC1 p.P29S
CCGL-16032	NRAS	TERT	TERT c.-146C>T
CCGL-16606	NRAS	ATR	ATR p.A168fs
CCGL-16606	NRAS	ERBB4	ERBB4 p.R711C
CCGL-16606	NRAS	KMT2C	KMT2C p.Q1865*
CCGL-16606	NRAS	LZTR1	LZTR1 p.L671fs
CCGL-16606	NRAS	NRAS	NRAS p.Q61R
CCGL-16606	NRAS	PPP6C	PPP6C p.R301C
CCGL-16606	NRAS	PTPRB	PTPRB p.W1437*
CCGL-16606	NRAS	TERT	TERT c.-139_-138delCCinsTT
CCGL-16606	NRAS	TP53	TP53 p.R213*
CCGL-1680	NRAS	CDKN2A	CDKN2A p.E88K
CCGL-1680	NRAS	FBXW7	FBXW7 p.S203*
CCGL-1680	NRAS	NRAS	NRAS p.Q61R
CCGL-1680	NRAS	TERT	TERT c.-124C>T
CCGL-1792	NRAS	BCL10	BCL10 deep deletion
CCGL-1792	NRAS	CDKN2A,CDKN2B	CDKN2A,CDKN2B deep deletion
CCGL-1792	NRAS	NRAS	NRAS p.Q61R
CCGL-1792	NRAS	RAC1	RAC1 p.P29S
CCGL-1792	NRAS	TERT	TERT c.-146C>T
CCGL-1822	NRAS	ARID2	ARID2 p.K1241*
CCGL-1822	NRAS	NRAS	NRAS p.Q61K
CCGL-1822	NRAS	RB1	RB1 p.S149*
CCGL-1822	NRAS	TERT	TERT c.-146C>T
CCGL-18692	NRAS	CDKN2B,CDKN2A	CDKN2B,CDKN2A homozygous/biallelic deletion
CCGL-18692	NRAS	NRAS	NRAS p.G13R
CCGL-18692	NRAS	PIK3CA	PIK3CA p.E542K
CCGL-18692	NRAS	TERT	TERT c.-146C>T
CCGL-19913	NRAS	ARID2	ARID2 p.G1722fs
CCGL-19913	NRAS	ASXL2	ASXL2 p.R357*
CCGL-19913	NRAS	NRAS	NRAS p.Q61L
CCGL-19913	NRAS	PTEN	PTEN homozgyous/biallelic deletion
CCGL-19913	NRAS	TERT	TERT c.-124C>T
CCGL-19913	NRAS	TP53	TP53 homozgyous/biallelic deletion
CCGL-2027	NRAS	CDKN2A	CDKN2A c.151-1G>A
CCGL-2027	NRAS	NRAS	NRAS p.Q61R
CCGL-2027	NRAS	PTEN	PTEN p.K125fs
CCGL-2027	NRAS	TERT	TERT c.-124C>T
CCGL-2027	NRAS	TP53	TP53 p.R282G
CCGL-21258	NRAS	ARID1A	ARID1A p.Q1573*
CCGL-21258	NRAS	NRAS	NRAS p.Q61R
CCGL-21258	NRAS	TERT	TERT c.-146C>T
CCGL-2180	NRAS	CDKN2A,CDKN2B	CDKN2A, CDKN2B homozygous deletion
CCGL-2180	NRAS	NRAS	NRAS p.Q61L
CCGL-2180	NRAS	NULL	High somatic mutation burden predicted from tumor-only sequencing, with a predominance of C>T mononucleotide and CC>TT dinucleotide transitions corresponding to Mutational Signature 7 associated with ultraviolet light exposure
CCGL-2180	NRAS	PALB2	PALB2 p.N336fs
CCGL-2180	NRAS	PTEN	PTEN p.P38S
CCGL-2180	NRAS	TERT	TERT c.-146C>T
CCGL-2180	NRAS	TP53	TP53 p.R342*
CCGL-22004	NRAS	ATRX	ATRX p.Q1319*
CCGL-22004	NRAS	GRIN2A	GRIN2A p.G1322E
CCGL-22004	NRAS	GRM3	GRM3 p.M518I
CCGL-22004	NRAS	KDR	KDR p.R1032Q
CCGL-22004	NRAS	KMT2A	KMT2A p.R173*
CCGL-22004	NRAS	LRP1B	LRP1B c.9121-1G>A
CCGL-22004	NRAS	LRP1B	LRP1B p.Q280*
CCGL-22004	NRAS	LZTR1	LZTR1 p.G248R
CCGL-22004	NRAS	NFKBIE	NFKBIE p.G34E
CCGL-22004	NRAS	NRAS	NRAS p.Q61L
CCGL-22004	NRAS	TP53	TP53 p.R213*
CCGL-22754	NRAS	CDKN2B,CDKN2A	CDKN2B, CDKN2A deep deletion
CCGL-22754	NRAS	MUTYH	MUTYH p.Q230*
CCGL-22754	NRAS	NRAS	NRAS p.Q61K
CCGL-22754	NRAS	PPP6C	PPP6C p.R301C
CCGL-22754	NRAS	TERT	TERT c.-124C>T
CCGL-2817	NRAS	APC	APC p.H931fs
CCGL-2817	NRAS	NRAS	NRAS p.Q61R
CCGL-3239	NRAS	CDKN2A,CDKN2B	CDKN2A/CDKN2B deep deletion
CCGL-3239	NRAS	NRAS	NRAS p.Q61R
CCGL-325	NRAS	CDKN2B,CDKN2A	CDKN2A/B homozygous deletion
CCGL-325	NRAS	NRAS	NRAS p.Q61K, with copy number neutral loss of heterozygosity
CCGL-325	NRAS	TERT	TERT promoter, chr5:g.1295228G>A
CCGL-432	NRAS	ARID1A	ARID1A p.Q354*
CCGL-432	NRAS	EIF1AX	EIF1AX p.P2L
CCGL-432	NRAS	NRAS	NRAS p.Q61R
CCGL-432	NRAS	TERT	TERT promoter g.chr5:1295250
CCGL-479	NRAS	NRAS	NRAS p.Q61K
CCGL-559	NRAS	BRCA2	BRCA2 p.T2607fs
CCGL-559	NRAS	CDKN2B,CDKN2A	CDKN2A/CDKN2B homozygous deletion
CCGL-559	NRAS	MITF	MITF p.E318K
CCGL-559	NRAS	NRAS	NRAS p.Q61L with amplification of mutant allele
CCGL-559	NRAS	TERT	TERT c.-146C>T
CCGL-702	NRAS	CCND1,FGF4	CCND1, FGF4 Amplfication
CCGL-702	NRAS	FBXW7	FBXW7 p.R505C
CCGL-702	NRAS	NRAS	NRAS p.G13R
CCGL-702	NRAS	TERT	TERT c.-146C>T
CCGL-717	NRAS	CDKN2A	CDKN2A p.R80*
CCGL-717	NRAS	CDKN2A	chromosome 9p loss (including CDKN2A)
CCGL-717	NRAS	NFKBIE	NFKBIE p.G34E
CCGL-717	NRAS	NRAS	NRAS p.Q61K
CCGL-717	NRAS	TERT	TERT c.-124C>T
CCGL-812	NRAS	ARID2	ARID2 p.S1692*
CCGL-812	NRAS	NRAS	NRAS p.Q61L
CCGL-812	NRAS	PTPRT	PTPRT p.W991*
CCGL-812	NRAS	TP53	TP53 p.Y220N
CCGL-974	NRAS	CDKN2A	CDKN2A p.E61*
CCGL-974	NRAS	CDKN2A	CDKN2A p.R58*
CCGL-974	NRAS	GNAQ	GNAQ p.Q209H
CCGL-974	NRAS	NRAS	NRAS p.Q61K
CCGL-974	NRAS	TERT	TERT c.-146C>T
CCGL-04533	NF1	ARHGAP35	ARHGAP35 p.Q187*
CCGL-04533	NF1	CDKN2A	CDKN2A p.W110*
CCGL-04533	NF1	KIT	KIT p.L576P
CCGL-04533	NF1	KIT	KIT amplification
CCGL-04533	NF1	NF1	NF1 p.Q853*
CCGL-04533	NF1	PALB2	PALB2 p.Q350*
CCGL-04533	NF1	PRKDC	PRKDC p.R1034*
CCGL-04533	NF1	PTPRK	PTPRK p.S533*
CCGL-04533	NF1	RASA2	RASA2 p.R310*
CCGL-04533	NF1	TERT	TERT c.-124C>T
CCGL-04652	NF1	NF1	NF1 p.K2595*
CCGL-04652	NF1	PREX2	PREX2 p.R297C
CCGL-04652	NF1	TERT	TERT c.-146C>T
CCGL-04652	NF1	TP53	TP53 p.W53*
CCGL-04978	NF1	NF1	NF1 p.Q1218*
CCGL-04978	NF1	PTEN	PTEN c.209+1G>C
CCGL-04978	NF1	TERT	TERT c.-124C>T
CCGL-04978	NF1	TET2	TET2 p.E887* (c.2659G>T, p.E887*)
CCGL-04978	NF1	TET2	TET2 p.Q916* (c.2746C>T, p.Q916*)
CCGL-04978	NF1	TET2	TET2 p.R1216* (c.3646C>T, p.R1216*)
CCGL-05834	NF1	APC	APC p.I1307K (c.3920T>A, p.I1307K)	Germline
CCGL-05834	NF1	ATM	ATM p.Q2061*
CCGL-05834	NF1	NF1	NF1 p.M1073fs
CCGL-05834	NF1	NF1	NF1 p.I1939fs
CCGL-05834	NF1	NF1	NF1 p.M1073fs
CCGL-05834	NF1	NFKBIE	NFKBIE p.G34E
CCGL-05834	NF1	TERT	TERT c.-124C>T
CCGL-05834	NF1	YAP1	YAP1 amplification
CCGL-06408	NF1	APC	APC p.R2226*
CCGL-06408	NF1	ARID2	ARID2 p.P1066fs
CCGL-06408	NF1	ATR	ATR p.Q1561*
CCGL-06408	NF1	ERBB2	ERBB2 p.S310F
CCGL-06408	NF1	FGF19,FGF3,CCND1,FGF4	CCND1,FGF19,FGF4,FGF3 amplification
CCGL-06408	NF1	FOXP1	FOXP1 p.Q542*
CCGL-06408	NF1	GRIN2A	GRIN2A p.W1014*
CCGL-06408	NF1	KMT2C	KMT2C p.P3863fs
CCGL-06408	NF1	NF1	NF1 c.654+1G>T
CCGL-06408	NF1	NF1	NF1 p.Q576*
CCGL-06408	NF1	PREX2	PREX2 p.R297C
CCGL-06408	NF1	PREX2	PREX2 p.S658L
CCGL-06408	NF1	PTPRT	PTPRT c.215-1G>A
CCGL-06408	NF1	RASA2	RASA2 p.R705*
CCGL-06408	NF1	SETD2	SETD2 p.Q2332*
CCGL-06408	NF1	TERT	TERT c.-146C>T
CCGL-06408	NF1	TP53	TP53 p.V173M
CCGL-06408	NF1	TSC1	TSC1 p.F377fs
CCGL-06890	NF1	NF1	NF1 deep deletion
CCGL-06890	NF1	RIT1	RIT1 p.M90V
CCGL-06890	NF1	TERT	TERT c.-124C>T
CCGL-06890	NF1	TP53	TP53 p.Q38*
CCGL-07950	NF1	NF1	NF1 p.Q519*
CCGL-07950	NF1	PTPRD	PTPRD p.E93*
CCGL-07950	NF1	TET2	TET2 p.R544*
CCGL-07950	NF1	TP53	TP53 p.R248Q
CCGL-07950	NF1	TP53	TP53 p.S127F
CCGL-07950	NF1	WWTR1	WWTR1 amplification
CCGL-08457	NF1	APC	APC p.R2226*
CCGL-08457	NF1	ARID2	ARID2 c.5272-1G>A
CCGL-08457	NF1	ATM	ATM p.R1730*
CCGL-08457	NF1	ELF3	ELF3 c.1001+2T>C
CCGL-08457	NF1	KMT2B	KMT2B p.Q1330*
CCGL-08457	NF1	NF1	NF1 c.5269-1G>A
CCGL-08457	NF1	NF1	NF1 p.Q1174*
CCGL-08457	NF1	NFKBIE	NFKBIE p.G34E
CCGL-08457	NF1	TERT	TERT c.-146C>T
CCGL-08457	NF1	TET2	TET2 p.R544*
CCGL-08457	NF1	TP53	TP53 c.75-1G>A
CCGL-08498	NF1	CALR	CALR p.K385fs (c.1154_1155insTTGTC, p.K385fs)
CCGL-08498	NF1	DCC	DCC p.W885*
CCGL-08498	NF1	EPHA3	EPHA3 c.814+1G>A
CCGL-08498	NF1	KDM6A	KDM6A c.226-1G>A
CCGL-08498	NF1	LZTR1	LZTR1 c.994-2A>T
CCGL-08498	NF1	LZTR1	LZTR1 p.E627*
CCGL-08498	NF1	MAP2K1	MAP2K1 p.P124S
CCGL-08498	NF1	NBN	NBN p.E258fs
CCGL-08498	NF1	NF1	NF1 p.T1589fs
CCGL-08498	NF1	PTPRB	PTPRB p.W349*
CCGL-08498	NF1	SETD2	SETD2 p.R620*
CCGL-08498	NF1	TERT	TERT c.-124C>T
CCGL-09021	NF1	CDKN2A	CDKN2A p.P114L
CCGL-09021	NF1	CDKN2A	CDKN2A p.W110*
CCGL-09021	NF1	DNMT3A	DNMT3A p.R882H
CCGL-09021	NF1	GRIN2A	GRIN2A c.2596-1G>A
CCGL-09021	NF1	GRM3	GRM3 p.M518I
CCGL-09021	NF1	NF1	NF1 c.4431-2A>G
CCGL-09021	NF1	NF1	NF1 p.L1167*
CCGL-09021	NF1	PTPRD	PTPRD p.R174C
CCGL-09021	NF1	PTPRT	PTPRT p.E324K
CCGL-09021	NF1	RAC1	RAC1 p.P29S
CCGL-09021	NF1	TERT	TERT c.-124C>T
CCGL-09314	NF1	ATRX	ATRX p.R418*
CCGL-09314	NF1	BRIP1	BRIP1 p.L301fs
CCGL-09314	NF1	CBL	CBL p.N883fs
CCGL-09314	NF1	NF1	NF1 p.Q1218*
CCGL-09314	NF1	PTPRT	PTPRT p.Q615*
CCGL-09314	NF1	SOS1	SOS1 p.R552K
CCGL-09314	NF1	TP53	TP53 p.E258K
CCGL-09334	NF1	AGBL1,NTRK3	AGBL1-NTRK3 gene fusion
CCGL-09334	NF1	ATM	ATM homozygous deletion
CCGL-09334	NF1	ATRX	ATRX p.L934fs
CCGL-09334	NF1	CBL	CBL p.C404G
CCGL-09334	NF1	NF1	NF1 p.R440*
CCGL-09334	NF1	PMS2	PMS2 p.R134*
CCGL-09334	NF1	RB1	RB1 p.L832*
CCGL-09334	NF1	SPTA1	SPTA1 p.R1811*
CCGL-09334	NF1	TP53	TP53 p.G302fs
CCGL-09334	NF1	TP53	TP53 p.S241F
CCGL-09343	NF1	ATRX	ATRX p.D2052fs
CCGL-09343	NF1	DICER1	DICER1 p.Q548*
CCGL-09343	NF1	FBXW7	FBXW7 p.S462F
CCGL-09343	NF1	GRM3	GRM3 p.M518I
CCGL-09343	NF1	NF1	NF1 p.R440*
CCGL-09343	NF1	PREX2	PREX2 p.H1319fs
CCGL-09343	NF1	RASA2	RASA2 p.S84fs
CCGL-09343	NF1	RB1	RB1 c.940-1_940delGGinsAA
CCGL-09343	NF1	SMAD3	SMAD3 p.S266L
CCGL-09343	NF1	TP53	TP53 p.N247_R248delinsTW
CCGL-09424	NF1	CBL	CBL c.1171_1227+21del
CCGL-09424	NF1	CDKN2A	CDKN2A p.P114L
CCGL-09424	NF1	CREBBP	CREBBP p.Q2350*
CCGL-09424	NF1	KDR	KDR p.R1032Q
CCGL-09424	NF1	MGA	MGA p.K2914*
CCGL-09424	NF1	NF1	NF1 c.1062+2T>C
CCGL-09424	NF1	TERT	TERT c.-124C>T
CCGL-09477	NF1	CTNNB1	CTNNB1 p.S45F
CCGL-09477	NF1	KIT	KIT p.W557R
CCGL-09477	NF1	NF1	NF1 p.Q1189*
CCGL-09477	NF1	RASA2	RASA2 p.S400F
CCGL-09477	NF1	TERT	TERT c.-124C>T
CCGL-09731	NF1	CDKN2A	CDKN2A p.A60fs
CCGL-09731	NF1	ERBB4	ERBB4 p.E542K
CCGL-09731	NF1	GRM3	GRM3 p.E870K
CCGL-09731	NF1	NF1	NF1 homozgyous/biallelic deletion
CCGL-09731	NF1	PTPRB	PTPRB p.Q1345*
CCGL-09731	NF1	SDHD	SDHD c.-109C>T
CCGL-10394	NF1	ARID2	ARID2 p.K1533*
CCGL-10394	NF1	CDKN2A	CDKN2A p.P114L
CCGL-10394	NF1	FAT3	FAT3 p.R2519*
CCGL-10394	NF1	NF1	NF1 c.3975-1G>A
CCGL-10394	NF1	NF1	NF1 p.Q1987*
CCGL-10394	NF1	TERT	TERT c.-124C>T
CCGL-10394	NF1	TP53	TP53 p.P278S
CCGL-1067	NF1	FGF19,FGF3,CCND1,FGF4	CCND1,FGF19, FGF4,FGF3 amplification
CCGL-1067	NF1	NF1	NF1 p.R2517*
CCGL-1067	NF1	NOTCH2	NOTCH2 amplification
CCGL-1067	NF1	RAF1	RAF1 amplification
CCGL-1067	NF1	TERT	TERT c.-146C>T
CCGL-1067	NF1	TP53	TP53 p.Q317*
CCGL-11059	NF1	CDKN2B,CDKN2A	CDKN2B,CDKN2A deep deletion
CCGL-11059	NF1	GRIN2A	GRIN2A p.W843*
CCGL-11059	NF1	GRM3	GRM3 p.M518I
CCGL-11059	NF1	KNSTRN	KNSTRN p.S24F
CCGL-11059	NF1	NF1	NF1 p.Q236*
CCGL-11059	NF1	RASA2	RASA2 c.612-1G>A
CCGL-1114	NF1	KIT	KIT p.K642E
CCGL-1114	NF1	SETD2	SETD2 p.N1847D
CCGL-1114	NF1	SETD2	SETD2 p.Q1352*
CCGL-1114	NF1	TERT	TERT c.-146C>T
CCGL-11381	NF1	ATM	ATM p.E1228*
CCGL-11381	NF1	NF1	NF1 c.5610-5_5610-4delCCinsTT
CCGL-11381	NF1	RASA2	RASA2 p.S400F
CCGL-11381	NF1	RASA2	RASA2 p.R511C
CCGL-11381	NF1	SMARCA2	SMARCA2 p.Q1310*
CCGL-11381	NF1	TERT	TERT c.-125_-124delCCinsTT
CCGL-11529	NF1	ARID2	ARID2 p.Q945*
CCGL-11529	NF1	ARID2	ARID2 p.Q961*
CCGL-11529	NF1	ARID5B	ARID5B p.Q7*
CCGL-11529	NF1	CBL	CBL c.1096-1_1096delGGinsAA
CCGL-11529	NF1	GRIN2A	GRIN2A p.G1322E
CCGL-11529	NF1	NF1	NF1 c.5609_5609+1delGGinsAA
CCGL-11529	NF1	NF1	NF1 p.Q554*
CCGL-11529	NF1	SETD2	SETD2 c.5142+1G>A
CCGL-11529	NF1	TERT	TERT c.-124C>T
CCGL-11529	NF1	TP53	TP53 c.782+1G>A
CCGL-11529	NF1	TP53	TP53 p.R342*
CCGL-11529	NF1	ZFHX3	ZFHX3 p.Q327*
CCGL-12674	NF1	ATM	ATM p.D1103fs
CCGL-12674	NF1	CDKN2A	CDKN2A p.R80*
CCGL-12674	NF1	GRIN2A	GRIN2A p.G1322E
CCGL-12674	NF1	GRIN2A	GRIN2A p.W372*
CCGL-12674	NF1	NF1	NF1 p.W777*
CCGL-12674	NF1	PTPN11	PTPN11 p.E110K
CCGL-12674	NF1	RB1	RB1 p.R556*
CCGL-12674	NF1	TERT	TERT c.-124C>T
CCGL-13605	NF1	ATRX	ATRX p.R2079*
CCGL-13605	NF1	GRM3	GRM3 p.Y398*
CCGL-13605	NF1	KIT	KIT p.P577_S590dup
CCGL-13605	NF1	NF1	NF1 p.R1276*
CCGL-13605	NF1	PIK3R1	PIK3R1 p.A351fs
CCGL-13605	NF1	PTPRD	PTPRD p.R561Q
CCGL-13605	NF1	TP53	TP53 c.994-1G>C
CCGL-1387	NF1	BRCA2	BRCA2 p.S273L
CCGL-1387	NF1	BRCA2	BRCA2 p.R2318*
CCGL-1387	NF1	CDKN1A	CDKN1A p.Q43*
CCGL-1387	NF1	GNA11	GNA11 p.R183C
CCGL-1387	NF1	KIT,KDR	KIT, KDR amplification
CCGL-1387	NF1	NF1	NF1 c.5610-8T>G
CCGL-1387	NF1	NFKBIE	NFKBIE p.G34E
CCGL-1387	NF1	RASA2	RASA2 p.S400F
CCGL-1387	NF1	TERT	TERT c.-124C>T
CCGL-1387	NF1	TP53	TP53 p.R342fs
CCGL-1387	NF1	TP53	TP53 p.R213*
CCGL-14132	NF1	ASXL1	ASXL1 p.D1012fs
CCGL-14132	NF1	DICER1	DICER1 p.E1018*
CCGL-14132	NF1	NF1	NF1 p.S2543fs
CCGL-14132	NF1	NFKBIE	NFKBIE p.G34E
CCGL-14132	NF1	PTPRD	PTPRD c.210+1G>T
CCGL-14132	NF1	PTPRD	PTPRD p.R1088C
CCGL-14132	NF1	PTPRT	PTPRT p.S647L
CCGL-14132	NF1	PTPRT	PTPRT p.Q1199*
CCGL-14132	NF1	TERT	TERT c.-101C>T
CCGL-14132	NF1	TERT	TERT c.-124C>T
CCGL-15429	NF1	CDKN2A	CDKN2A p.W110*
CCGL-15429	NF1	ERBB4	ERBB4 p.E452K
CCGL-15429	NF1	FAT1	FAT1 p.E3538*
CCGL-15429	NF1	KMT2B	KMT2B p.W2232*
CCGL-15429	NF1	LRP1B	LRP1B c.6303-1G>A
CCGL-15429	NF1	NCOR1	NCOR1 p.K178N
CCGL-15429	NF1	NF1	NF1 p.R440*
CCGL-15429	NF1	NIPBL	NIPBL p.R1828Q
CCGL-15429	NF1	ROBO1	ROBO1 p.W3*
CCGL-15429	NF1	SNCAIP	SNCAIP p.E627K
CCGL-15429	NF1	SPEN	SPEN c.1851-1G>A
CCGL-15429	NF1	TERT	TERT c.-146C>T
CCGL-15429	NF1	TP53	TP53 p.R283_R290del
CCGL-15429	NF1	TP53	TP53 p.R248W
CCGL-1641	NF1	BRIP1	BRIP1 p.K886*
CCGL-1641	NF1	BRIP1	BRIP1 p.L701*
CCGL-1641	NF1	ERBB3	ERBB3 amplification
CCGL-1641	NF1	NF1	NF1 p.Q2239*
CCGL-1641	NF1	NF1	NF1 p.R416*
CCGL-1641	NF1	RASA2	RASA2 p.Q171*
CCGL-1641	NF1	TP53	TP53 p.V73fs
CCGL-1763	NF1	KNSTRN	KNSTRN p.S24F
CCGL-1763	NF1	MAP2K1	MAP2K1 p.P124S
CCGL-1763	NF1	MLH1	MLH1 p.P437fs
CCGL-1763	NF1	NF1	NF1 c.7063-1G>A
CCGL-1763	NF1	NF1	NF1 p.Q1763*
CCGL-1763	NF1	PTPRD	PTPRD p.Q1804*
CCGL-1763	NF1	PTPRD	PTPRD p.R1798*
CCGL-1763	NF1	RAC1	RAC1 p.Q61_E62delinsLK
CCGL-1763	NF1	SMO	SMO p.R562Q
CCGL-1763	NF1	SPRED1	SPRED1 p.R117*
CCGL-1763	NF1	TERT	TERT c.-124C>T
CCGL-1763	NF1	TP53	TP53 p.P177L
CCGL-17858	NF1	MDM2	MDM2 amplification
CCGL-17858	NF1	NF1	NF1 c.1260+3_1260+4delAAinsGG
CCGL-17858	NF1	NF1	NF1 p.W1831*
CCGL-17858	NF1	PTPRB	PTPRB deep deletion
CCGL-17858	NF1	RASA2	RASA2 p.E732*
CCGL-17858	NF1	TERT	TERT c.-124C>T
CCGL-2038	NF1	ATM	ATM p.R1730*
CCGL-2038	NF1	CDK4	CDK4 amplification
CCGL-2038	NF1	NF1	NF1 c.5269-1G>A
CCGL-2038	NF1	NF1	NF1 p.Q1174*
CCGL-2038	NF1	NFKBIE	NFKBIE p.G34E
CCGL-2038	NF1	TERT	TERT c.-146C>T
CCGL-2038	NF1	TET2	TET2 p.R544*
CCGL-2069	NF1	ASXL2	ASXL2 p.R312*
CCGL-2069	NF1	FGF19,FGF3,CCND1,FGF4	CCND1,FGF19,FGF4,FGF3 amplification
CCGL-2069	NF1	GAB2	GAB2 amplification
CCGL-2069	NF1	KDR	KDR p.R1032Q
CCGL-2069	NF1	MAP3K5	MAP3K5 p.R256C
CCGL-2069	NF1	MEN1	MEN1 p.Y106*
CCGL-2069	NF1	NF1	NF1 c.3497-1G>A
CCGL-2069	NF1	NF1	NF1 c.6147+1delG
CCGL-2069	NF1	SETD2	SETD2 p.R1322*
CCGL-2069	NF1	TERT	TERT c.-146C>T
CCGL-2069	NF1	TP53	TP53 p.S241F
CCGL-2095	NF1	NF1	NF1 p.Q2528*
CCGL-2095	NF1	TERT	TERT c.-124C>T
CCGL-2188	NF1	CDKN2A,CDKN2B	CDKN2A,CDKN2B deep deletion
CCGL-2188	NF1	NF1	NF1 p.Q239*
CCGL-2188	NF1	TERT	TERT c.-124C>T
CCGL-2236	NF1	ASXL2	ASXL2 p.R357*
CCGL-2236	NF1	CDKN2A	CDKN2A p.L32_L37dup
CCGL-2236	NF1	CDKN2A	CDKN2A p.R29_A30insTLLEAG
CCGL-2236	NF1	GRIN2A	GRIN2A p.R681*
CCGL-2236	NF1	MLH1	MLH1 p.Q510*
CCGL-2236	NF1	NF1	NF1 deep deletion
CCGL-2236	NF1	RASA2	RASA2 p.R310*
CCGL-2236	NF1	SDHD	SDHD c.-117C>T
CCGL-2236	NF1	TERT	TERT c.-101C>T
CCGL-2236	NF1	TERT	TERT c.-124C>T
CCGL-2236	NF1	TP53	TP53 p.Q317*
CCGL-22414	NF1	C11orf30,PAK1,GAB2	Segmental amplification of GAB2, C11orf30, and PAK1
CCGL-22414	NF1	CDKN2A	CDKN2A p.R80*
CCGL-22414	NF1	HGF	HGF p.(=)
CCGL-22414	NF1	HRAS	HRAS p.G13D
CCGL-22414	NF1	KMT2C	KMT2C c.14461-1G>A
CCGL-22414	NF1	KMT2C	KMT2C p.R1292*
CCGL-22414	NF1	NF1	NF1 p.R1362*
CCGL-22414	NF1	PBRM1	PBRM1 p.S859*
CCGL-22414	NF1	PPP6C	PPP6C p.R214*
CCGL-22414	NF1	PTPRT	PTPRT p.Q494*
CCGL-22414	NF1	PTPRT	PTPRT p.W506*
CCGL-22414	NF1	RASA1	RASA1 p.R903*
CCGL-22414	NF1	RASA2	RASA2 p.R310*
CCGL-22414	NF1	SMARCA4	SMARCA4 p.R1192C
CCGL-22414	NF1	TERT	TERT c.-124C>T
CCGL-2257	NF1	ARID1A	ARID1A p.R750*
CCGL-2257	NF1	CDKN2A	CDKN2A p.W110*
CCGL-2257	NF1	NF1	NF1 p.E602*
CCGL-2257	NF1	RASA2	RASA2 p.R310*
CCGL-2257	NF1	TERT	TERT c.-124C>T
CCGL-2257	NF1	TP53	TP53 p.Q192*
CCGL-2480	NF1	ARID2	ARID2 deep deletion
CCGL-2480	NF1	NF1	NF1 p.Q392*
CCGL-2480	NF1	NOTCH2	NOTCH2 amplification
CCGL-2480	NF1	TERT	TERT c.-124C>T
CCGL-2480	NF1	TP53	TP53 p.E294fs
CCGL-2673	NF1	FAT1	FAT1 p.R2597*
CCGL-2673	NF1	FH	FH p.Q108*
CCGL-2673	NF1	GRIN2A	GRIN2A p.R681*
CCGL-2673	NF1	NF1	NF1 p.S2601fs
CCGL-2673	NF1	RASA2	RASA2 p.R511C
CCGL-2673	NF1	TERT	TERT c.-124C>T
CCGL-303	NF1	CDK4	CDK4 amplification
CCGL-303	NF1	CDKN2A	CDKN2A p.E88K, hemizygous
CCGL-303	NF1	ERBB2	ERBB2 p.G309E
CCGL-303	NF1	MDM2	MDM2 amplification
CCGL-303	NF1	NF1	NF1 p.Q2582*, hemizygous
CCGL-303	NF1	PTPN11	PTPN11 p.R498L, hemizygous
CCGL-303	NF1	TERT	TERT amplification, TERT promoter mutation -138_-139CC>TT
CCGL-3284	NF1	NF1	NF1 c.479_479+1delGGinsAA
CCGL-3284	NF1	NOTCH1	NOTCH1 c.2467+1G>A
CCGL-3284	NF1	PPP6C	PPP6C p.R301C
CCGL-3284	NF1	SDHD	SDHD c.-109C>T
CCGL-3284	NF1	TERT	TERT c.-146C>T
CCGL-3284	NF1	TP53	TP53 p.P278S
CCGL-3863	NF1	NF1	NF1 p.Q1218*
CCGL-3863	NF1	PTPRD	PTPRD c.5254-1_5254delGGinsAA
CCGL-3863	NF1	TERT	TERT c.-146C>T
CCGL-3863	NF1	TP53	TP53 p.H179Y
CCGL-477	NF1	CDKN2B,CDKN2A	CDKN2A/CDKN2B deep deletion
CCGL-477	NF1	TERT	TERT [c.-113C>T, c.-146C>T]
CCGL-477	NF1	TP53	TP53 p.R213*, hemizygous
CCGL-583	NF1	CCND1	CCND1 amplification
CCGL-583	NF1	NF1	NF1 p.E2368*
CCGL-583	NF1	RAF1	RAF1 amplification
CCGL-583	NF1	TERT	TERT c.-124C>T
CCGL-583	NF1	YAP1	YAP1 amplification
CCGL-820	NF1	CDKN2A	CDKN2A p.P114R
CCGL-820	NF1	NF1	NF1 p.R440*
CCGL-820	NF1	TERT	TERT c.-124C>T
CCGL-843	NF1	ARID2	ARID2 p.Q1165*
CCGL-843	NF1	EGFR	EGFR p.E884K
CCGL-843	NF1	NF1	NF1 p.E41*
CCGL-843	NF1	NFKBIE	NFKBIE p.G34E
CCGL-843	NF1	RAD50	RAD50 c.2620A>T, p.K874*	Germline
CCGL-843	NF1	TERT	TERT c.-124C>T
CCGL-843	NF1	TP53	TP53 p.F109S
CCGL-865	NF1	KDR	KDR p.R1032Q
CCGL-865	NF1	NF1	NF1 p.Q236*
CCGL-865	NF1	NF1	NF1 p.W1258*
CCGL-865	NF1	PIK3CA	PIK3CA p.E110del
CCGL-865	NF1	PREX2	PREX2 p.S658L
CCGL-865	NF1	RASA2	RASA2 deep deletion
CCGL-865	NF1	TERT	TERT c.-101C>T
CCGL-865	NF1	TERT	TERT c.-146C>T
CCGL-865	NF1	TP53	TP53 p.G244N
CCGL-04718	TWT	COL1A1	COL1A1 p.R312C (c.934C>T, p.R312C)	Germline
CCGL-04718	TWT	MAP2K1	MAP2K1 p.P124L
CCGL-04718	TWT	NFKBIE	NFKBIE c.-37G>A
CCGL-04718	TWT	RB1	RB1 p.I244fs
CCGL-04718	TWT	SDHD	SDHD c.-109C>T
CCGL-04718	TWT	SPRED1	SPRED1 p.R18*
CCGL-04718	TWT	TERT	TERT c.-124C>T
CCGL-04806	TWT	CDK4	CDK4 amplification
CCGL-04806	TWT	KIT	KIT p.D820V
CCGL-04806	TWT	MDM2	MDM2 amplification
CCGL-04806	TWT	PPP6C	PPP6C p.E152*
CCGL-04806	TWT	SPRED1	SPRED1 p.S388fs
CCGL-04854	TWT	CBL	CBL c.1096-1G>T
CCGL-04854	TWT	CTNNB1	CTNNB1 p.T41I
CCGL-04854	TWT	KIT	KIT p.D816V
CCGL-04854	TWT	TERT	TERT c.-124C>T
CCGL-04854	TWT	TP53	TP53 deep deletion
CCGL-05199	TWT	ASXL1	ASXL1 p.Q910fs
CCGL-05199	TWT	RB1	RB1 p.T620fs
CCGL-05199	TWT	TERT	TERT c.-146C>T
CCGL-05199	TWT	TP53	TP53 p.R273C
CCGL-05543	TWT	CDKN2A,CDKN2B	CDKN2A/B deep deletion
CCGL-05543	TWT	CIC	CIC
CCGL-05543	TWT	FGF19,CCND1,FGF4	CCND1,FGF19,FGF4 amplification
CCGL-05543	TWT	PAK1,GAB2	PAK1, GAB2 amplification
CCGL-05543	TWT	YAP1	YAP1 amplification
CCGL-05910	TWT	CDKN2A	CDKN2A deep deletion
CCGL-05910	TWT	RASA2	RASA2 c.2330-1G>A
CCGL-05910	TWT	TERT	TERT c.-124C>T
CCGL-06343	TWT	ATRX	ATRX c.662+1G>T
CCGL-06343	TWT	TP53	TP53 p.C141Y
CCGL-06343	TWT	TP53	TP53 p.R248Q
CCGL-06673	TWT	BRIP1	BRIP1 p.Q944*
CCGL-06673	TWT	CDKN2A	CDKN2A p.M54fs
CCGL-06673	TWT	FAT1	FAT1 p.Q3411*
CCGL-06673	TWT	FAT1	FAT1 p.R1262*
CCGL-06673	TWT	FGFR2	FGFR2 p.M392R
CCGL-06673	TWT	KRAS	KRAS p.G12N
CCGL-06673	TWT	NOTCH1	NOTCH1 p.V2024*
CCGL-06673	TWT	NOTCH2	NOTCH2 p.Q947*
CCGL-06673	TWT	SMARCA4	SMARCA4 p.V1584fs
CCGL-06673	TWT	STAT3	STAT3 p.P715L
CCGL-06673	TWT	TERT	TERT c.-124C>T
CCGL-06673	TWT	TP53	TP53 p.G245D
CCGL-06673	TWT	TP53	TP53 p.R342*
CCGL-07160	TWT	MAP2K1	MAP2K1 p.K57T
CCGL-07160	TWT	NFKBIE	NFKBIE p.G34E
CCGL-07160	TWT	PTEN	PTEN p.V166fs
CCGL-07160	TWT	SETD2	SETD2 p.R540*
CCGL-07160	TWT	SOX9	SOX9 p.Q446*
CCGL-07160	TWT	TERT	TERT c.-146C>T
CCGL-07345	TWT	BRCA1	BRCA1 c.547+3A>T
CCGL-07345	TWT	CDKN2A	CDKN2A c.151-1G>A
CCGL-07345	TWT	COL1A1	COL1A1 p.G254E
CCGL-07345	TWT	ERBB2	ERBB2 p.S310F
CCGL-07345	TWT	KMT2C	KMT2C p.S939fs
CCGL-07345	TWT	NOTCH1	NOTCH1 p.W2034*
CCGL-07345	TWT	RASA1	RASA1 p.W317fs
CCGL-07345	TWT	TERT	TERT c.-124C>T
CCGL-07345	TWT	TP53	TP53 p.R282W
CCGL-07345	TWT	TP53	TP53 p.Q317*
CCGL-07511	TWT	MAP3K8,SVIL	MAP3K8-SVIL rearrangement
CCGL-07511	TWT	TP53	TP53 p.R213*
CCGL-07995	TWT	EWSR1,CREB1	EWSR1-CREB1 gene fusion
CCGL-07995	TWT	TERT	TERT c.-124C>T
CCGL-08519	TWT	DCC	DCC p.Q399*
CCGL-08519	TWT	ERBB2	ERBB2 p.S310F
CCGL-08519	TWT	NF2	NF2 p.Q324*
CCGL-08519	TWT	SF3B1	SF3B1 p.G740E
CCGL-08519	TWT	TERT	TERT c.-101C>T
CCGL-08519	TWT	TERT	TERT c.-124C>T
CCGL-08519	TWT	TP53	TP53 p.S127F
CCGL-08643	TWT	CDKN2A	CDKN2A p.P48L
CCGL-08643	TWT	DCC	DCC p.Q1128*
CCGL-08643	TWT	NF2	NF2 p.W41*
CCGL-08643	TWT	NFKBIE	NFKBIE p.G34E
CCGL-08643	TWT	PIK3R1	PIK3R1 p.L244*
CCGL-08643	TWT	SETBP1	SETBP1 p.K517*
CCGL-08643	TWT	SUFU	SUFU p.Y462*
CCGL-08643	TWT	TERT	TERT c.-139_-138delCCinsTT
CCGL-08643	TWT	TP53	TP53 p.G266R
CCGL-08643	TWT	TP53	TP53 p.Q167*
CCGL-08676	TWT	CDKN2A	CDKN2A p.P81L
CCGL-08676	TWT	FGFR4	FGFR4 p.S342F
CCGL-08676	TWT	PREX2	PREX2 c.3725-1G>A
CCGL-08676	TWT	TERT	TERT c.-139_-138delCCinsTT
CCGL-08676	TWT	TET2	TET2 p.L703*
CCGL-08676	TWT	TP53	TP53 p.R282W
CCGL-09212	TWT	TERT	TERT c.-124C>T
CCGL-09373	TWT	RET	RET kinase domain duplication with possible RET gene fusion
CCGL-09650	TWT	MAP3K8,DIP2C	MAP3K8-DIP2C rearrangement
CCGL-09650	TWT	TP53	TP53 p.E285K
CCGL-10933	TWT	EIF1AX	EIF1AX p.G8R
CCGL-10933	TWT	PTEN	PTEN p.D109fs
CCGL-11008	TWT	FGF19,FGF3,CCND1,FGF4	CCND1,FGF19,FGF4,FGF3 amplification
CCGL-11008	TWT	MAPK1,LZTR1,CRKL	MAPK1,LZTR1,CRKL amplification
CCGL-11008	TWT	MDM2,FRS2	MDM2,FRS2 amplification
CCGL-11008	TWT	MITF	MITF amplification
CCGL-11008	TWT	NAV3	NAV3 p.F951fs
CCGL-11008	TWT	SMARCA2	SMARCA2 p.Q247*
CCGL-11008	TWT	YAP1	YAP1 amplification
CCGL-11018	TWT	ATM	ATM deep deletion
CCGL-11018	TWT	CDKN2A,CDKN2B	CDKN2A,CDKN2B deep deletion
CCGL-11018	TWT	MET	MET amplification
CCGL-11018	TWT	TERT	TERT promoter rearrangement
CCGL-1122	TWT	ARID2	ARID2 p.Q490*
CCGL-1122	TWT	MAP2K1	MAP2K1 p.P124R
CCGL-1122	TWT	PPP6C	PPP6C p.R301C
CCGL-1122	TWT	PREX2	PREX2 p.K635*
CCGL-1122	TWT	TERT	TERT c.-146C>T
CCGL-1122	TWT	TP53	TP53 c.673-1G>A
CCGL-1141	TWT	CDKN2A,CDKN2B	CDKN2A,CDKN2B deep deletion
CCGL-1141	TWT	MAP2K1	MAP2K1 p.E203K
CCGL-1141	TWT	PTEN	PTEN p.P169F
CCGL-1141	TWT	TERT	TERT c.-146C>T
CCGL-11643	TWT	ATM	ATM exon 62-63 homozygous deletion
CCGL-11643	TWT	NULL	Chromosomal copy number alterations; see Interpretation.
CCGL-11643	TWT	SPRED1	SPRED1 deletion
CCGL-11977	TWT	ATR	ATR p.Y1956* (c.5868C>G, p.Y1956*)	Germline
CCGL-11977	TWT	CDKN2B,CDKN2A	CDKN2B,CDKN2A deep deletion
CCGL-11977	TWT	MGA	MGA p.R1246*
CCGL-11977	TWT	NOTCH2	NOTCH2 amplification
CCGL-11977	TWT	RANBP17,RAF1	RANBP17-RAF1 rearrangement
CCGL-11977	TWT	TERT	TERT c.-124C>T
CCGL-11977	TWT	ZRSR2	ZRSR2 c.203+1G>A
CCGL-14270	TWT	ASXL1	ASXL1 p.L866*
CCGL-14270	TWT	CASR	CASR p.R227*
CCGL-14270	TWT	CDKN2A	CDKN2A p.L97R
CCGL-14270	TWT	DNMT3A	DNMT3A p.Q615*
CCGL-14270	TWT	FAT1	FAT1 p.A1414fs
CCGL-14270	TWT	KDR	KDR p.R1229Q
CCGL-14270	TWT	NOTCH1	NOTCH1 p.V1604fs
CCGL-14270	TWT	RASA2	RASA2 p.S400F
CCGL-14270	TWT	TERT	TERT c.-139_-138delCCinsTT
CCGL-14270	TWT	TP53	TP53 p.H179Y
CCGL-14270	TWT	TP53	TP53 p.P278S
CCGL-1606	TWT	PTPRD	PTPRD deep deletion
CCGL-1606	TWT	TRPM1	TRPM1 deep deletion
CCGL-1606	TWT	ZEB2,ALK	ZEB2-ALK fusion
CCGL-1622	TWT	CCND1	CCND1 amplification
CCGL-1622	TWT	KIT	KIT amplification
CCGL-1622	TWT	MET	MET amplification
CCGL-1622	TWT	MITF	MITF amplification
CCGL-1622	TWT	YAP1	YAP1 amplification
CCGL-16996	TWT	ATM	ATM exon 62-63 homozygous deletion
CCGL-16996	TWT	SPRED1	SPRED1 homozgyous/biallelic deletion
CCGL-1741	TWT	CDKN2A	CDKN2A p.P48L
CCGL-1741	TWT	FGF19,FGF3,CCND1,FGF4	CCND1,FGF19,FGF4,FGF3 amplification
CCGL-1741	TWT	MAP2K1	MAP2K1 p.C121S
CCGL-1741	TWT	MAP2K1	MAP2K1 p.E203K
CCGL-1741	TWT	MITF	MITF c.952G>A, p.E318K	Germline
CCGL-1741	TWT	NOTCH2	NOTCH2 amplification
CCGL-1741	TWT	PAK1,GAB2	PAK1/GAB2 amplification
CCGL-1741	TWT	SMO	SMO c.1685G>A, p.R562Q	Germline
CCGL-1741	TWT	TERT	TERT c.-125_-124delCCinsTT
CCGL-17614	TWT	BAP1	BAP1 p.Q729*
CCGL-17614	TWT	PPP6C	PPP6C p.R301C
CCGL-17614	TWT	RAC1	RAC1 p.P29S
CCGL-17614	TWT	TERT	TERT c.-124C>T
CCGL-17614	TWT	TP53	TP53 p.L265P
CCGL-2143	TWT	EIF1AX	EIF1AX p.G9R
CCGL-2143	TWT	GNAQ	GNAQ p.Q209L
CCGL-2143	TWT	SF3B1	SF3B1 p.K700E
CCGL-22961	TWT	CDKN2B,CDKN2A	CDKN2B, CDKN2A deep deletion
CCGL-22961	TWT	MAP3K8,LYST	MAP3K8-LYST rearrangement
CCGL-2816	TWT	CDKN2A,CDKN2B	CDKN2A,CDKN2B deep deletion
CCGL-2816	TWT	ERCC2	ERCC2 c.1847G>C, p.R616P	Germline
CCGL-2816	TWT	TERT	TERT c.-139_-138delCCinsTT
CCGL-2933	TWT	PLCB4	PLCB4 p.D630F
CCGL-3480	TWT	CDKN2A,CDKN2B	CDKN2A/B deep deletion
CCGL-3480	TWT	MAP2K1	MAP2K1 p.I103_K104del
CCGL-637	TWT	ARID2	ARID2 p.Q490*
CCGL-637	TWT	CHEK2	CHEK2 p.T367fs
CCGL-637	TWT	HRAS	HRAS p.Q61K
CCGL-637	TWT	TERT	TERT c.-146C>T
CCGL-04868	Co-mut	CDKN2A	CDKN2A p.R58*
CCGL-04868	Co-mut	NF1	NF1 p.Q912*
CCGL-04868	Co-mut	NRAS	NRAS p.G12D
CCGL-04868	Co-mut	TERT	TERT c.-125_-124delCCinsTT
CCGL-04868	Co-mut	TP53	TP53 p.W91*
CCGL-05235	Co-mut	BRAF	BRAF p.N581I
CCGL-05235	Co-mut	MITF	MITF amplification
CCGL-05235	Co-mut	NF1	NF1 p.K1457*
CCGL-05235	Co-mut	NF1	NF1 p.Q1806*
CCGL-05235	Co-mut	RAD50	RAD50 p.E723fs (c.2165dupA, p.E723fs)	Germline
CCGL-05235	Co-mut	SMARCA4	SMARCA4 p.L988*
CCGL-05235	Co-mut	TERT	TERT c.-124C>T
CCGL-05235	Co-mut	TERT	TERT c.-146C>T
CCGL-05235	Co-mut	TP53	TP53 p.L130F
CCGL-05908	Co-mut	ARID1B	ARID1B p.Y1061fs
CCGL-05908	Co-mut	ARID2	ARID2 p.S297F
CCGL-05908	Co-mut	ARID2	ARID2 p.R274*
CCGL-05908	Co-mut	DCC	DCC p.R1337*
CCGL-05908	Co-mut	DCC	DCC p.R501*
CCGL-05908	Co-mut	NF1	NF1 c.3709-1G>A
CCGL-05908	Co-mut	NF1	NF1 p.Q11*
CCGL-05908	Co-mut	NRAS	NRAS p.Q61R
CCGL-05908	Co-mut	PTPRD	PTPRD p.W57*
CCGL-05908	Co-mut	TERT	TERT c.-101C>T
CCGL-05908	Co-mut	TERT	TERT c.-124C>T
CCGL-05908	Co-mut	TP53	TP53 p.S241F
CCGL-06172	Co-mut	ARID2	ARID2 p.Q931*
CCGL-06172	Co-mut	BRAF	BRAF p.L597Q
CCGL-06172	Co-mut	CDKN2A	CDKN2A deep deletion
CCGL-06172	Co-mut	IDH1	IDH1 p.R132C
CCGL-06172	Co-mut	NF1	NF1 p.Q1174*
CCGL-06172	Co-mut	TERT	TERT c.-124C>T
CCGL-06181	Co-mut	ARID1A	ARID1A p.R750*
CCGL-06181	Co-mut	CHEK2	CHEK2 p.R95*
CCGL-06181	Co-mut	MET	MET p.E1343K
CCGL-06181	Co-mut	NF1	NF1 p.R1362*
CCGL-06181	Co-mut	NFKBIE	NFKBIE p.G34E
CCGL-06181	Co-mut	NRAS	NRAS p.G13D
CCGL-06181	Co-mut	RIT1	RIT1 p.F82L
CCGL-06181	Co-mut	TERT	TERT c.-124C>T
CCGL-06402	Co-mut	BRAF	BRAF p.S467L
CCGL-06402	Co-mut	BRAF	BRAF p.G469R
CCGL-06402	Co-mut	CDKN2A	CDKN2A p.P48L
CCGL-06402	Co-mut	NF1	NF1 p.A188E
CCGL-06402	Co-mut	NRAS	NRAS p.Q61K
CCGL-06402	Co-mut	TERT	TERT c.-125_-124delCCinsTT
CCGL-06402	Co-mut	TP53	TP53 p.R248Q
CCGL-06698	Co-mut	ASXL1	ASXL1 p.A619fs
CCGL-06698	Co-mut	BRAF	BRAF p.S467L
CCGL-06698	Co-mut	CDKN2A	CDKN2A p.D74fs
CCGL-06698	Co-mut	DICER1	DICER1 p.S1344L
CCGL-06698	Co-mut	KDM5C	KDM5C p.Q1520*
CCGL-06698	Co-mut	NRAS	NRAS p.Q61L
CCGL-06698	Co-mut	PTPRD	PTPRD deep deletion
CCGL-06698	Co-mut	TERT	TERT c.-146C>T
CCGL-06698	Co-mut	TP53	TP53 p.H179Y
CCGL-07141	Co-mut	APC	APC p.R405*
CCGL-07141	Co-mut	BRAF	BRAF p.N580D
CCGL-07141	Co-mut	DCC	DCC p.Q1128*
CCGL-07141	Co-mut	EP300	EP300 p.W1995*
CCGL-07141	Co-mut	KDR	KDR p.R1066C
CCGL-07141	Co-mut	NF1	NF1 p.R720fs
CCGL-07141	Co-mut	NF1	NF1 p.K233*
CCGL-07141	Co-mut	PRDM1	PRDM1 p.Q480*
CCGL-07141	Co-mut	PTPRK	PTPRK c.3988-1G>A
CCGL-07141	Co-mut	RASA2	RASA2 p.R310*
CCGL-07141	Co-mut	TERT	TERT c.-124C>T
CCGL-07141	Co-mut	TET2	TET2 p.Q108*
CCGL-08465	Co-mut	BRAF	BRAF p.V600E
CCGL-08465	Co-mut	CDKN2A,CDKN2B	CDKN2A, CDKN2B deep deletion
CCGL-08465	Co-mut	MGA	MGA p.K887*
CCGL-08465	Co-mut	MGA	MGA p.Q1896*
CCGL-08465	Co-mut	NF1	NF1 p.Y489C
CCGL-09307	Co-mut	ARID2	ARID2 p.W266delins*
CCGL-09307	Co-mut	BRAF	BRAF p.G469E
CCGL-09307	Co-mut	CDKN2B,CDKN2A	CDKN2B,CDKN2A deep deletion
CCGL-09307	Co-mut	GLMN	GLMN p.Q427*
CCGL-09307	Co-mut	GNAS	GNAS p.R201C
CCGL-09307	Co-mut	KRAS	KRAS p.L19F
CCGL-09307	Co-mut	NF1	NF1 c.7739-1G>A
CCGL-09307	Co-mut	NF1	NF1 p.R440*
CCGL-09307	Co-mut	TERT	TERT c.-124C>T
CCGL-10188	Co-mut	CDKN2A	CDKN2A deep deletion
CCGL-10188	Co-mut	NF1	NF1 p.F2197fs
CCGL-10188	Co-mut	NRAS	NRAS p.Q61L
CCGL-10188	Co-mut	PTEN	PTEN p.F154fs
CCGL-10188	Co-mut	TERT	TERT c.-124C>T
CCGL-10336	Co-mut	ARID2	ARID2 p.Q1194*
CCGL-10336	Co-mut	CDKN2A	CDKN2A p.P114L
CCGL-10336	Co-mut	CREBBP	CREBBP p.E996*
CCGL-10336	Co-mut	GNA11	GNA11 p.R183C
CCGL-10336	Co-mut	GRIN2A	GRIN2A p.E1073K
CCGL-10336	Co-mut	NF1	NF1 p.R1204W
CCGL-10336	Co-mut	NOTCH2	NOTCH2 p.S1660*
CCGL-10336	Co-mut	NRAS	NRAS p.Q61R
CCGL-10336	Co-mut	PTPRB	PTPRB p.N986fs
CCGL-10336	Co-mut	RAD51	RAD51 p.Q94*
CCGL-10336	Co-mut	TERT	TERT c.-146C>T
CCGL-10336	Co-mut	TSC1	TSC1 c.2626-1G>A
CCGL-10981	Co-mut	ARID2	ARID2 p.V1649fs
CCGL-10981	Co-mut	ARID2	ARID2 p.V734fs
CCGL-10981	Co-mut	CASR	CASR p.P39S
CCGL-10981	Co-mut	DCC	DCC p.Q378*
CCGL-10981	Co-mut	MAP2K1	MAP2K1 p.P124S
CCGL-10981	Co-mut	NF1	NF1 p.D1710fs
CCGL-10981	Co-mut	NFKBIE	NFKBIE p.G34E
CCGL-10981	Co-mut	NRAS	NRAS p.G12A
CCGL-10981	Co-mut	SETBP1	SETBP1 p.K161*
CCGL-10981	Co-mut	TERT	TERT c.-124C>T
CCGL-10981	Co-mut	TP53	TP53 p.G266R
CCGL-11016	Co-mut	BRAF	BRAF p.S467L
CCGL-11016	Co-mut	NRAS	NRAS p.Q61R
CCGL-11016	Co-mut	TERT	TERT c.-124C>T
CCGL-11189	Co-mut	CDKN2A	CDKN2A p.P114L
CCGL-11189	Co-mut	ERCC2	ERCC2 c.106-1G>A
CCGL-11189	Co-mut	HDAC4	HDAC4 c.612-1G>A
CCGL-11189	Co-mut	NF1	NF1 p.Q400*
CCGL-11189	Co-mut	NRAS	NRAS p.Q61R
CCGL-11189	Co-mut	RAC1	RAC1 p.P29S
CCGL-11189	Co-mut	SETD2	SETD2 p.A1597fs
CCGL-11189	Co-mut	SETD2	SETD2 p.R1598fs
CCGL-11189	Co-mut	TERT	TERT c.-101C>T
CCGL-11189	Co-mut	TERT	TERT c.-125_-124delCCinsTT
CCGL-11201	Co-mut	ARID2	ARID2 p.Q476*
CCGL-11201	Co-mut	CDKN2A	CDKN2A p.P114L
CCGL-11201	Co-mut	MGA	MGA p.Q2579*
CCGL-11201	Co-mut	NF1	NF1 c.1393-1G>A
CCGL-11201	Co-mut	NF1	NF1 p.R1362*
CCGL-11201	Co-mut	NRAS	NRAS p.T50I
CCGL-11201	Co-mut	RAC1	RAC1 p.P29S
CCGL-11201	Co-mut	TP53	TP53 p.L194P
CCGL-11201	Co-mut	TP53	TP53 p.R213*
CCGL-15151	Co-mut	ATM	ATM p.R337C
CCGL-15151	Co-mut	CDKN2B,CDKN2A	CDKN2B,CDKN2A homozygous/biallelic deletion
CCGL-15151	Co-mut	MYC	MYC amplification
CCGL-15151	Co-mut	NF1	NF1 p.Q519*
CCGL-15151	Co-mut	TERT	TERT c.-124C>T
CCGL-2102	Co-mut	BRIP1	BRIP1 p.R162*
CCGL-2102	Co-mut	CTNNB1	CTNNB1 p.D32N
CCGL-2102	Co-mut	NF1	NF1 c.204+1G>A
CCGL-2102	Co-mut	NF1	NF1 p.Q282*
CCGL-2102	Co-mut	NFKBIE	NFKBIE p.G28E
CCGL-2102	Co-mut	NRAS	NRAS p.G13D
CCGL-2102	Co-mut	TERT	TERT c.-124C>T
CCGL-2102	Co-mut	TP53	TP53 p.R248Q
CCGL-24165	Co-mut	BRAF	BRAF p.S467L
CCGL-24165	Co-mut	CDKN2B,CDKN2A	CDKN2B, CDKN2A deep deletion
CCGL-24165	Co-mut	NF1	NF1 p.K2614fs (c.7839_7846delGAAGATCC, p.K2614fs)
CCGL-24165	Co-mut	NRAS	NRAS p.Q61R
CCGL-24165	Co-mut	TERT	TERT c.-146C>T
CCGL-24165	Co-mut	TET2	TET2 p.P208fs (c.623delC, p.P208fs)
CCGL-558	Co-mut	BRAF	BRAF p.N581S
CCGL-558	Co-mut	NF1	NF1 p.Q786*
CCGL-558	Co-mut	NF1	NF1 p.R1362*
CCGL-558	Co-mut	PBRM1	PBRM1 p.I1048fs
CCGL-558	Co-mut	PBRM1	PBRM1 p.R66fs
CCGL-558	Co-mut	TERT	TERT upstream
CCGL-558	Co-mut	TP53	TP53 p.D281N
CCGL-925	Co-mut	NF1	NF1 p.G629R
CCGL-925	Co-mut	NF1	NF1 p.R1362*
CCGL-925	Co-mut	NRAS	NRAS p.Q61R
CCGL-925	Co-mut	RASA2	RASA2 p.R35*
CCGL-925	Co-mut	TERT	TERT c.-150_-146delCCCTCinsTCCTT

## Sheet: TableS2
Supplementary Table 2. Univariate and multivariate analysis for OS
Univariable							Multivariable
	HR	pos CI	neg CI	P Value				HR ratio	Pos CI	Neg CI	P value
Age	1.04651	1.07403	1.0197	0.001			Age	1.06235	1.10546	1.02093	0.003
TMB	0.991344	1.0081	0.974868	0.309			ECOG	4.83555	11.0541	2.11527	<0.001
MSI	1.05839	1.46437	0.764968	0.732			CNS Disease	1.69392	4.02928	0.712132	0.233
ECOG	4.55962	8.29464	2.50645	<0.001			Stage	1.10163	1.7611	0.689107	0.686
CNS Disease	2.28417	4.26762	1.22256	0.01			BRAF	1.20583	4.9954	0.291072	0.796
Stage	1.77632	2.50126	1.26148	0.001			NRAS	2.94697	7.68903	1.12948	0.027
BRAF	0.477057	1.03486	0.219916	0.061
NRAS	2.13414	3.91628	1.16297	0.014
NF1	0.705871	1.58953	0.31346	0.4
Triple Wt	1.6108	3.63128	0.714534	0.25
2 Driver Muts (Group 5)	0.528496	2.19145	0.127453	0.38
Sex	0.967942	1.86804	0.501548	0.923
TMB Group	0.878908	1.49171	0.517849	0.632
TMB High (>20 muts/Mb)	0.829428	2.05003	0.335581	0.526

## Sheet: TableS3
Supplementary Table 3. Univariate and multivariate analysis for PFS - any first line immunotherapy (n=108 patients)
Univariable	HR ratio	Neg CI	Pos CI	P value		Multivariable	HR ratio	Neg CI	Pos CI	P value
Age	0.986256	0.965846	1.0071	0.195		ECOG	2.56024	0.752422	8.71164	0.132
TMB (continuous)	0.987132	0.972035	1.00246	0.1		TMB Low	3.42683	0.862385	13.6171	0.08
MSI	1.1034	0.852475	1.42818	0.455
ECOG	2.11099	1.07667	4.13896	0.03
BRAF	1.00547	0.538037	1.87901	0.986
NRAS	1.11707	0.62868	1.98488	0.706
NF1	0.860123	0.436313	1.6956	0.663
Triple Wt	1.09519	0.549647	2.1822	0.796
Co-Mutant	0.722574	0.175281	2.97872	0.653
Sex	0.737592	0.418548	1.29983	0.292
TMB Group	0.566736	0.348709	0.921082	0.022
TMB High (>20 muts/Mb)	0.528141	0.241756	1.15378	0.109
TMB Low (<5 muts/Mb)	5.02775	1.63276	15.4819	0.005

## Sheet: TableS4
Supplementary Table 4. Univariate and multivariate analysis for RFS
Univariate	HR ratio	Neg CI	Pos CI	P value		Multivariable	HR ratio	Neg CI	Pos CI	P value
Age	1.03228	1.01767	1.04711	<0.001		Age	1.03133	1.01609	1.04681	<0.001
TMB	1.00206	0.996448	1.00771	0.472		NF1	1.08732	0.703392	1.68081	0.706
ECOG	1.44301	0.734376	2.83545	0.287
Stage	1.20876	0.962025	1.51878	0.104		Multivariable stage 3	HR ratio	Neg CI	Pos CI	P value
BRAF	0.851807	0.576134	1.25939	0.421		Age	1.00504	0.974481	1.03655	0.75
NRAS	1.09953	0.76295	1.64083	0.642		NF1	2.24959	0.912189	5.54779	0.078
NF1	1.43269	0.945475	2.17098	0.09		Adjuvant Therapy	0.468222	0.198355	1.10525	0.083
Triple Wt	0.851609	0.467384	1.55169	0.6
Co-Mutant	0.728094	0.38043	1.39348	0.338
Sex	1.04707	0.711317	1.54131	0.816
TMB Group	1.07187	0.819879	1.4013	0.612
TMB High (>20 muts/Mb)	1.23155	0.760592	1.99413	0.397
TMB Low (<5 muts/Mb)	1.11924	0.268778	4.6607	0.877
Adjuvant Tx (if stage 3)	0.459114	0.19649	1.07275	0.072

## Sheet: TableS5
Supplementary Table 5. Univariate and multivariate analysis for anti-PD1 PFS (n=65 patients)
Univariable	HR	Neg CI	Pos CI	P Value
Age	0.98507	0.960505	1.01026	0.243
TMB	0.991099	0.977179	1.00522	0.215
MSI	0.95142	0.680304	1.33058	0.771
ECOG	2.15056	0.88113	5.24881	0.093
BRAF	1.14906	0.471843	2.79824	0.76
NRAS	1.36971	0.66485	2.82185	0.394
NF1	0.830629	0.354917	1.94396	0.669
Triple Wt	0.749923	0.308941	1.82036	0.525
Sex	0.82659	0.412785	1.65522	0.591
TMB Group	0.77157	0.439974	1.35308	0.366
TMB high (>20 muts/Mb)	0.792264	0.295904	2.12123	0.643
TMB low (<5 muts/Mb)	2.02517	0.258853	15.8442	0.501

## Sheet: TableS6
Supplementary Table 6. Univariate and multivariate analysis for dual ICI Progression Free Survival (PFS) (n=36 patients)
Univariable	HR	Neg CI	Pos CI	P Value		Multivariable	HR	Neg CI	Pos CI	P Value
Age	0.989273	0.949209	1.03103	0.609		TMB Group	0.255259	0.072576	0.897776	0.033
MSI	1.33501	0.832212	2.14158	0.231		Triple Wild Type	1.91525	0.279204	13.138	0.508
ECOG	2.09938	0.664129	6.63636	0.207
BRAF	0.719752	0.228339	2.26874	0.575
NRAS	1.1218	0.395115	3.18496	0.829
NF1	0.658141	0.146287	2.96095	0.586
Triple Wt	3.37274	0.913044	12.4587	0.068
Sex	0.410995	0.139654	1.20954	0.106
TMB Group	0.22306	0.065501	0.75962	0.016
